# Supplementary material for: 2-(1H-Pyrazol-3-yl)pyridinium chloride monohydrate
Source: Acta Crystallogr Sect E Struct Rep Online. 2009 Jul 25;65(Pt 8):o1962–3. doi: 10.1107/S1600536809028402 (PMC2977379; doi:10.1107/S1600536809028402)
Supplement: Supplementary file 1 [file e-65-o1962-sup1.cif]

##############################################################################
###                                                                        ###
###        Electronic paper (Acta Crystallographica Section E)             ###
###                                                                        ###
##############################################################################
#                                                                            #
# This CIF contains the data in a paper accepted for publication in Acta     #
# Crystallographica Section E. It conforms to the requirements of Notes      #
# for Authors for Section E, and has been peer reviewed under the auspices   #
# of the IUCr Commission on Journals.                                        #
#                                                                            #
# Full details of the Crystallographic Information File format               #
# are given in the paper "The Crystallographic Information File (CIF):       #
# a New Standard Archive File for Crystallography" by S. R. Hall, F. H.      #
# Allen and I. D. Brown [Acta Cryst. (1991), A47, 655-685].                  #
#                                                                            #
# The current version of the core CIF dictionary is obtainable from          #
# ftp://ftp.iucr.org/pub/cif_core.dic. The current version number is 2.4.    #
#                                                                            #
# Software is freely available for graphical display of the structure(s) in  #
# this CIF.  For information consult the CIF home page http://www.iucr.org/  #
# cif/home.html                                                              #
#                                                                            #
# This file may be used for bona fide research purposes within the           #
# scientific community so long as proper attribution is given to the journal # 
# article from which it was obtained.                                        #
#                                                                            #
##############################################################################
                                             
data_global
_journal_date_recd_electronic     2009-07-15
_journal_date_accepted     2009-07-17
_journal_name_full     'Acta Crystallographica, Section E'
_journal_year     2009
_journal_volume     65
_journal_issue      8
_journal_page_first     o1962
_journal_page_last     o1963
_journal_paper_category     QO
_journal_coeditor_code     TK2502
_publ_contact_author_name     'Filipe A. Almeida Paz'
_publ_contact_author_address
;
 Department of Chemistry
 University of Aveiro
 CICECO
 3810-193
 Aveiro
 Portugal
;
_publ_contact_author_email     filipe.paz@ua.pt
_publ_contact_author_fax     '+351 234 401470'
_publ_contact_author_phone     '+351 234 401418'
_publ_section_title
;
2-(1<i>H</i>-Pyrazol-3-yl)pyridinium chloride monohydrate
;
loop_
    _publ_author_name
    _publ_author_footnote
    _publ_author_address
    'Amarante, Tatiana R.' .
;
Department of Chemistry
University of Aveiro
CICECO
3810-193 Aveiro
Portugal
;
    'Gon\,calves, Isabel S.' .
;
Department of Chemistry
University of Aveiro
CICECO
3810-193 Aveiro
Portugal
;
    'Almeida Paz, Filipe A.' .
;
Department of Chemistry
University of Aveiro
CICECO
3810-193 Aveiro
Portugal
;
data_I
_chemical_name_systematic
;
2-(1<i>H</i>-Pyrazol-3-yl)pyridinium chloride monohydrate
;
_chemical_name_common     ?
_chemical_formula_moiety     'C8 H8 N3 +, Cl -, H2 O'
_chemical_formula_sum     'C8 H10 Cl N3 O'
_chemical_formula_iupac     'C8 H8 N3 +, Cl -, H2 O'
_chemical_formula_weight     199.64
_chemical_melting_point     ?
_symmetry_cell_setting     Triclinic
_symmetry_space_group_name_H-M     'P -1'
_symmetry_space_group_name_Hall     '-P 1'
loop_
    _symmetry_equiv_pos_as_xyz
    'x, y, z'
    '-x, -y, -z'
_cell_length_a     6.8487(2)
_cell_length_b     8.3523(3)
_cell_length_c     9.0843(3)
_cell_angle_alpha     114.6930(10)
_cell_angle_beta     99.867(2)
_cell_angle_gamma     91.097(2)
_cell_volume     462.75(3)
_cell_formula_units_Z     2
_cell_measurement_reflns_used     9894
_cell_measurement_theta_min     2.5
_cell_measurement_theta_max     39.6
_cell_measurement_temperature     150(2)
_exptl_crystal_description     Prism
_exptl_crystal_colour     Colourless
_exptl_crystal_size_max     0.18
_exptl_crystal_size_mid     0.15
_exptl_crystal_size_min     0.09
_exptl_crystal_density_diffrn     1.433
_exptl_crystal_density_meas     ?
_exptl_crystal_density_method     'not measured'
_exptl_crystal_F_000     208
_exptl_absorpt_coefficient_mu     0.375
_exptl_absorpt_correction_type     Multi-scan
_exptl_absorpt_process_details     '(SADABS; Sheldrick, 1997)'
_exptl_absorpt_correction_T_min     0.930
_exptl_absorpt_correction_T_max     0.951
_exptl_special_details
;
;
_diffrn_ambient_temperature     150(2)
_diffrn_radiation_type     MoK\a
_diffrn_radiation_wavelength     0.71073
_diffrn_radiation_source     'fine-focus sealed tube'
_diffrn_radiation_monochromator     graphite
_diffrn_measurement_device_type     'Bruker X8 Kappa CCD APEXII'
_diffrn_measurement_method     '\w and \f'
_diffrn_detector_area_resol_mean     ?
_diffrn_reflns_number     26245
_diffrn_reflns_av_R_equivalents     0.024
_diffrn_reflns_av_sigmaI/netI     0.022
_diffrn_reflns_theta_min     3.5
_diffrn_reflns_theta_max     36.3
_diffrn_reflns_theta_full     36.3
_diffrn_measured_fraction_theta_max     0.987
_diffrn_measured_fraction_theta_full     0.987
_diffrn_reflns_limit_h_min     -11
_diffrn_reflns_limit_h_max     11
_diffrn_reflns_limit_k_min     -13
_diffrn_reflns_limit_k_max     13
_diffrn_reflns_limit_l_min     -15
_diffrn_reflns_limit_l_max     15
_diffrn_standards_number     ?
_diffrn_standards_interval_count     ?
_diffrn_standards_interval_time     ?
_diffrn_standards_decay_%     ?
_refine_special_details
;
Refinement of <i>F</i>^2^ against ALL reflections. The weighted <i>R</i>-factor
<i>wR</i> and goodness of fit <i>S</i> are based on <i>F</i>^2^, conventional
<i>R</i>-factors <i>R</i> are based on <i>F</i>, with <i>F</i> set to zero for
negative <i>F</i>^2^. The threshold expression of <i>F</i>^2^ >
\s(<i>F</i>^2^) is used only for calculating <i>R</i>-factors(gt) <i>etc</i>.
and is not relevant to the choice of reflections for refinement.
<i>R</i>-factors based on <i>F</i>^2^ are statistically about twice as large
as those based on <i>F</i>, and <i>R</i>- factors based on ALL data will be
even larger.
;
_reflns_number_total     4422
_reflns_number_gt     3687
_reflns_threshold_expression     I>2\s(I)
_refine_ls_structure_factor_coef     Fsqd
_refine_ls_matrix_type     full
_refine_ls_R_factor_all     0.059
_refine_ls_R_factor_gt     0.048
_refine_ls_wR_factor_gt     0.153
_refine_ls_wR_factor_ref     0.162
_refine_ls_goodness_of_fit_ref     1.07
_refine_ls_restrained_S_all     1.07
_refine_ls_number_reflns     4422
_refine_ls_number_parameters     124
_refine_ls_number_restraints     3
_refine_ls_hydrogen_treatment     mixed
_refine_ls_weighting_scheme     calc
_refine_ls_weighting_details
         'calc w=1/[\s^2^(Fo^2^)+(0.0872P)^2^+0.3244P] where P=(Fo^2^+2Fc^2^)/3'
_atom_sites_solution_hydrogens     geom
_atom_sites_solution_primary     direct
_atom_sites_solution_secondary     difmap
_refine_ls_shift/su_max     0.001
_refine_ls_shift/su_mean     0.000
_refine_diff_density_max     1.26
_refine_diff_density_min     -0.99
_refine_ls_extinction_method     none
_refine_ls_extinction_coef     ?
loop_
    _atom_type_symbol
    _atom_type_description
    _atom_type_scat_dispersion_real
    _atom_type_scat_dispersion_imag
    _atom_type_scat_source
    'C' 'C' 0.0033 0.0016
                         'International Tables Vol C Tables 4.2.6.8 and 6.1.1.4'
    'H' 'H' 0.0000 0.0000
                         'International Tables Vol C Tables 4.2.6.8 and 6.1.1.4'
    'N' 'N' 0.0061 0.0033
                         'International Tables Vol C Tables 4.2.6.8 and 6.1.1.4'
    'O' 'O' 0.0106 0.0060
                         'International Tables Vol C Tables 4.2.6.8 and 6.1.1.4'
    'Cl' 'Cl' 0.1484 0.1585
                         'International Tables Vol C Tables 4.2.6.8 and 6.1.1.4'
_computing_data_collection     'APEX2 (Bruker, 2006)'
_computing_cell_refinement     'SAINT-Plus (Bruker, 2005)'
_computing_data_reduction     'SAINT-Plus (Bruker, 2005)'
_computing_structure_solution     'SHELXTL (Sheldrick, 2008)'
_computing_structure_refinement     'SHELXTL (Sheldrick, 2008)'
_computing_molecular_graphics     'DIAMOND (Brandenburg, 2009)'
_computing_publication_material     'SHELXTL (Sheldrick, 2008)'
loop_
    _atom_site_type_symbol
    _atom_site_label
    _atom_site_fract_x
    _atom_site_fract_y
    _atom_site_fract_z
    _atom_site_U_iso_or_equiv
    _atom_site_adp_type
    _atom_site_calc_flag
    _atom_site_refinement_flags
    _atom_site_occupancy
    _atom_site_disorder_assembly
    _atom_site_disorder_group
    N N1 0.61184(17) 0.19217(15) 0.62050(15) 0.0183(2) Uani d . 1 . .
    H H1 0.5010 0.1500 0.6343 0.022 Uiso calc R 1 . .
    N N2 0.70080(17) 0.10464(15) 0.49209(14) 0.0173(2) Uani d . 1 . .
    N N3 1.1678(2) 0.28024(18) 0.43052(18) 0.0245(2) Uani d . 1 . .
    H H3 1.1939 0.3832 0.5176 0.029 Uiso calc R 1 . .
    C C1 0.7105(2) 0.35120(18) 0.72575(18) 0.0209(2) Uani d . 1 . .
    H H1C 0.6738 0.4335 0.8239 0.025 Uiso calc R 1 . .
    C C2 0.8746(2) 0.37168(17) 0.66403(18) 0.0195(2) Uani d . 1 . .
    H H2 0.9742 0.4694 0.7095 0.023 Uiso calc R 1 . .
    C C3 0.86126(18) 0.21518(16) 0.51834(16) 0.0153(2) Uani d . 1 . .
    C C4 0.99968(18) 0.16869(16) 0.40505(16) 0.0155(2) Uani d . 1 . .
    C C5 0.96578(17) 0.01058(15) 0.27103(14) 0.01290(18) Uani d . 1 . .
    H H5 0.8509 -0.0658 0.2533 0.015 Uiso calc R 1 . .
    C C6 1.0876(2) -0.04322(19) 0.16188(17) 0.0206(2) Uani d . 1 . .
    H H6 1.0589 -0.1564 0.0705 0.025 Uiso calc R 1 . .
    C C7 1.2539(2) 0.0651(2) 0.18193(19) 0.0231(3) Uani d . 1 . .
    H H7 1.3393 0.0285 0.1042 0.028 Uiso calc R 1 . .
    C C8 1.2942(2) 0.2287(2) 0.31810(19) 0.0220(2) Uani d . 1 . .
    H H8 1.4081 0.3052 0.3343 0.026 Uiso calc R 1 . .
    Cl Cl1 0.67400(5) 0.34331(4) 0.14179(4) 0.02184(10) Uani d . 1 . .
    O O1W 0.68083(18) 0.73153(15) 0.15022(15) 0.0261(2) Uani d D 1 . .
    H H1A 0.575(3) 0.719(3) 0.064(2) 0.039 Uiso d D 1 . .
    H H1B 0.692(4) 0.623(2) 0.159(3) 0.039 Uiso d D 1 . .
loop_
    _atom_site_aniso_label
    _atom_site_aniso_U_11
    _atom_site_aniso_U_22
    _atom_site_aniso_U_33
    _atom_site_aniso_U_12
    _atom_site_aniso_U_13
    _atom_site_aniso_U_23
    N1 0.0160(4) 0.0180(5) 0.0194(5) -0.0016(4) 0.0048(4) 0.0061(4)
    N2 0.0165(4) 0.0166(4) 0.0173(4) -0.0016(3) 0.0037(4) 0.0059(4)
    N3 0.0234(5) 0.0216(5) 0.0292(6) -0.0003(4) 0.0076(5) 0.0107(5)
    C1 0.0206(6) 0.0170(5) 0.0217(6) 0.0001(4) 0.0062(5) 0.0042(4)
    C2 0.0182(5) 0.0147(5) 0.0228(6) -0.0012(4) 0.0049(4) 0.0051(4)
    C3 0.0144(5) 0.0142(4) 0.0172(5) -0.0002(4) 0.0023(4) 0.0068(4)
    C4 0.0150(5) 0.0147(5) 0.0174(5) 0.0004(4) 0.0025(4) 0.0076(4)
    C5 0.0123(4) 0.0127(4) 0.0128(4) -0.0003(3) 0.0011(3) 0.0052(3)
    C6 0.0219(6) 0.0208(5) 0.0184(5) 0.0033(4) 0.0051(4) 0.0073(4)
    C7 0.0219(6) 0.0259(6) 0.0249(6) 0.0042(5) 0.0096(5) 0.0123(5)
    C8 0.0190(5) 0.0227(6) 0.0276(6) 0.0003(4) 0.0077(5) 0.0129(5)
    Cl1 0.01974(15) 0.02010(15) 0.02130(16) -0.00223(11) 0.00433(11) 0.00468(11)
    O1W 0.0240(5) 0.0202(5) 0.0275(5) -0.0047(4) -0.0012(4) 0.0065(4)
_geom_special_details
;
All e.s.d.'s (except the e.s.d. in the dihedral angle between two l.s. planes)
are estimated using the full covariance matrix. The cell e.s.d.'s are taken
into account individually in the estimation of e.s.d.'s in distances, angles
and torsion angles; correlations between e.s.d.'s in cell parameters are only
used when they are defined by crystal symmetry. An approximate (isotropic)
treatment of cell e.s.d.'s is used for estimating e.s.d.'s involving l.s.
planes.
;
loop_
    _geom_bond_atom_site_label_1
    _geom_bond_atom_site_label_2
    _geom_bond_site_symmetry_2
    _geom_bond_distance
    _geom_bond_publ_flag
    N1 N2 . 1.3471(16) no
    N1 C1 . 1.3485(18) no
    N1 H1 . 0.8800 no
    N2 C3 . 1.3433(16) no
    N3 C8 . 1.389(2) no
    N3 C4 . 1.3908(18) no
    N3 H3 . 0.8800 no
    C1 C2 . 1.3765(19) no
    C1 H1C . 0.9500 no
    C2 C3 . 1.4061(18) no
    C2 H2 . 0.9500 no
    C3 C4 . 1.4572(18) no
    C4 C5 . 1.3521(17) no
    C5 C6 . 1.3439(18) no
    C5 H5 . 0.9500 no
    C6 C7 . 1.379(2) no
    C6 H6 . 0.9500 no
    C7 C8 . 1.389(2) no
    C7 H7 . 0.9500 no
    C8 H8 . 0.9500 no
    O1W H1A . 0.940(19) no
    O1W H1B . 0.95(2) no
loop_
    _geom_angle_atom_site_label_1
    _geom_angle_atom_site_label_2
    _geom_angle_atom_site_label_3
    _geom_angle_site_symmetry_1
    _geom_angle_site_symmetry_3
    _geom_angle
    _geom_angle_publ_flag
    N2 N1 C1 . . 112.87(11) no
    N2 N1 H1 . . 123.6 no
    C1 N1 H1 . . 123.6 no
    C3 N2 N1 . . 104.03(10) no
    C8 N3 C4 . . 119.79(13) no
    C8 N3 H3 . . 120.1 no
    C4 N3 H3 . . 120.1 no
    N1 C1 C2 . . 107.03(12) no
    N1 C1 H1C . . 126.5 no
    C2 C1 H1C . . 126.5 no
    C1 C2 C3 . . 104.32(11) no
    C1 C2 H2 . . 127.8 no
    C3 C2 H2 . . 127.8 no
    N2 C3 C2 . . 111.76(11) no
    N2 C3 C4 . . 121.41(11) no
    C2 C3 C4 . . 126.84(11) no
    C5 C4 N3 . . 118.43(12) no
    C5 C4 C3 . . 119.14(11) no
    N3 C4 C3 . . 122.42(12) no
    C6 C5 C4 . . 122.82(12) no
    C6 C5 H5 . . 118.6 no
    C4 C5 H5 . . 118.6 no
    C5 C6 C7 . . 120.30(13) no
    C5 C6 H6 . . 119.8 no
    C7 C6 H6 . . 119.8 no
    C6 C7 C8 . . 118.69(13) no
    C6 C7 H7 . . 120.7 no
    C8 C7 H7 . . 120.7 no
    N3 C8 C7 . . 119.94(13) no
    N3 C8 H8 . . 120.0 no
    C7 C8 H8 . . 120.0 no
    H1A O1W H1B . . 110.2(14) no
loop_
    _geom_torsion_atom_site_label_1
    _geom_torsion_atom_site_label_2
    _geom_torsion_atom_site_label_3
    _geom_torsion_atom_site_label_4
    _geom_torsion_site_symmetry_1
    _geom_torsion_site_symmetry_2
    _geom_torsion_site_symmetry_3
    _geom_torsion_site_symmetry_4
    _geom_torsion
    _geom_torsion_publ_flag
    C1 N1 N2 C3 . . . . -0.48(15) no
    N2 N1 C1 C2 . . . . 0.23(17) no
    N1 C1 C2 C3 . . . . 0.12(16) no
    N1 N2 C3 C2 . . . . 0.55(15) no
    N1 N2 C3 C4 . . . . 179.90(11) no
    C1 C2 C3 N2 . . . . -0.43(16) no
    C1 C2 C3 C4 . . . . -179.74(13) no
    C8 N3 C4 C5 . . . . 0.9(2) no
    C8 N3 C4 C3 . . . . -179.96(13) no
    N2 C3 C4 C5 . . . . -0.20(19) no
    C2 C3 C4 C5 . . . . 179.05(13) no
    N2 C3 C4 N3 . . . . -179.37(12) no
    C2 C3 C4 N3 . . . . -0.1(2) no
    N3 C4 C5 C6 . . . . 0.11(19) no
    C3 C4 C5 C6 . . . . -179.10(12) no
    C4 C5 C6 C7 . . . . -1.1(2) no
    C5 C6 C7 C8 . . . . 1.0(2) no
    C4 N3 C8 C7 . . . . -0.9(2) no
    C6 C7 C8 N3 . . . . -0.1(2) no
loop_
    _geom_hbond_atom_site_label_D
    _geom_hbond_atom_site_label_H
    _geom_hbond_atom_site_label_A
    _geom_hbond_site_symmetry_A
    _geom_hbond_distance_DH
    _geom_hbond_distance_HA
    _geom_hbond_distance_DA
    _geom_hbond_angle_DHA
    N1 H1 N2 2_656 0.88 2.25 2.9502(16) 137
    O1W H1A Cl1 2_665 0.940(19) 2.176(10) 3.1113(13) 173(2)
    O1W H1B Cl1 . 0.95(2) 2.279(11) 3.2106(12) 170(2)
    C5 H5 O1W 1_545 0.95 . 2.7203(16) 156
    C8 H8 Cl1 1_655 0.95 . 3.5862(18) 137
    N3 H3 Cl1 2_766 0.88 2.94 3.7915(15) 162
    C2 H2 Cl1 2_766 0.95 . 3.5604(13) 159
    C6 H6 Cl1 2_755 0.95 . 3.5329(14) 127
    C7 H7 Cl1 2_755 0.95 . 3.5649(14) 123
