# Supplementary material for: 2-(1H-Pyrazol-3-yl)pyridinium chloride monohydrate
Source: Acta Crystallogr Sect E Struct Rep Online. 2009 Jul 25;65(Pt 8):o1962–3. doi: 10.1107/S1600536809028402 (PMC2977379; doi:10.1107/S1600536809028402)
Supplement: Supplementary file 2 [file e-65-o1962-Isup2.hkl]

# 
# h,k,l, Fc-squared, Fo-squared, sigma(Fo-squared) and status flag 
# 
data_I
_shelx_title 'I in P-1' 
_shelx_refln_list_code          4 
_shelx_F_calc_maximum       64.99 
_exptl_crystal_F_000       208.00 
_reflns_d_resolution_high  0.6000 
 
loop_ 
 _symmetry_equiv_pos_as_xyz 
 'x, y, z' 
 '-x, -y, -z' 
 
_cell_length_a     6.8487 
_cell_length_b     8.3523 
_cell_length_c     9.0843 
_cell_angle_alpha 114.693 
_cell_angle_beta   99.867 
_cell_angle_gamma  91.097 
 
_shelx_F_squared_multiplier     1.000 
 
loop_ 
 _refln_index_h 
 _refln_index_k 
 _refln_index_l 
 _refln_F_squared_calc 
 _refln_F_squared_meas 
 _refln_F_squared_sigma 
 _refln_observed_status 
   2   0   0     1500.19     1386.26      8.00 o 
   3   0   0     1939.37     2289.20     12.05 o 
   4   0   0       71.36       49.73      0.55 o 
   5   0   0      399.92      393.65      4.02 o 
   6   0   0      298.15      287.28      2.37 o 
   7   0   0      110.69      106.49      1.40 o 
   8   0   0       20.74       21.74      0.81 o 
   9   0   0        9.21        9.55      0.84 o 
  10   0   0       11.08       14.72      1.97 o 
  11   0   0       18.94       14.68      2.44 o 
 -11   1   0        0.53        0.81      1.67 o 
 -10   1   0       15.24       15.13      1.43 o 
  -9   1   0       20.74       21.01      1.40 o 
  -8   1   0       38.97       42.66      1.06 o 
  -7   1   0        0.27       -0.07      0.33 o 
  -6   1   0       28.70       27.12      0.61 o 
  -5   1   0      208.87      238.45      1.78 o 
  -4   1   0        7.29        0.14      0.17 o 
  -3   1   0      155.92      129.34      0.93 o 
  -2   1   0      686.37      715.29      3.55 o 
  -1   1   0        5.92        4.82      0.14 o 
   1   1   0     1568.03     1887.37     12.78 o 
   2   1   0       22.50       62.75      0.51 o 
   3   1   0      196.32      301.88      2.00 o 
   4   1   0      506.60      516.78      2.99 o 
   5   1   0        8.98       12.99      0.38 o 
   6   1   0      149.87      136.75      1.52 o 
   7   1   0        1.38        2.39      0.40 o 
   8   1   0        4.02        2.72      0.50 o 
   9   1   0       13.79       15.49      1.73 o 
  10   1   0       28.18       27.07      3.11 o 
  11   1   0       11.46        8.13      2.10 o 
 -11   2   0        0.15       -1.24      1.48 o 
 -10   2   0        8.05        8.24      1.18 o 
  -9   2   0        0.38       -0.41      0.76 o 
  -8   2   0        5.68        5.74      0.54 o 
  -7   2   0        1.35        1.48      0.38 o 
  -6   2   0      402.40      389.23      2.94 o 
  -5   2   0        4.56        2.79      0.26 o 
  -4   2   0      657.17      660.85      3.88 o 
  -3   2   0      372.06      398.40      2.21 o 
  -2   2   0       86.73      132.93      0.75 o 
  -1   2   0     1403.73     1697.76     10.66 o 
   0   2   0     1577.95     1334.96      8.65 o 
   1   2   0       11.46       19.20      0.22 o 
   2   2   0      936.89     1037.88      6.57 o 
   3   2   0        6.10       10.53      0.31 o 
   4   2   0        3.31        0.58      0.19 o 
   5   2   0       87.61      106.27      0.97 o 
   6   2   0       42.76       32.92      0.64 o 
   7   2   0      135.67      125.41      1.47 o 
   8   2   0       52.51       55.60      1.21 o 
   9   2   0        1.56        0.98      0.68 o 
  10   2   0       56.81       61.41      4.45 o 
 -11   3   0       29.63       26.16      3.06 o 
 -10   3   0       12.23       12.85      2.17 o 
  -9   3   0      116.67      119.63      2.91 o 
  -8   3   0       83.91       88.49      1.63 o 
  -7   3   0      153.67      152.97      1.67 o 
  -6   3   0      231.29      225.31      1.91 o 
  -5   3   0      120.64      129.03      1.06 o 
  -4   3   0      476.89      500.45      2.75 o 
  -3   3   0      202.60      240.30      1.30 o 
  -2   3   0      171.13      107.70      0.70 o 
  -1   3   0      734.99      675.13      5.07 o 
   0   3   0     1016.92     1135.29      7.82 o 
   1   3   0      567.96      639.93      3.56 o 
   2   3   0      614.71      608.67      3.45 o 
   3   3   0       85.98      102.36      0.95 o 
   4   3   0      126.10      149.24      1.42 o 
   5   3   0      392.36      350.86      4.05 o 
   6   3   0        0.14        0.86      0.26 o 
   7   3   0       32.59       36.41      0.73 o 
   8   3   0       83.33       85.44      2.48 o 
   9   3   0        2.68        3.63      1.20 o 
  10   3   0        3.20        2.87      1.63 o 
 -10   4   0       23.64       23.02      1.53 o 
  -9   4   0        0.87        0.68      0.82 o 
  -8   4   0       29.12       31.38      1.15 o 
  -7   4   0       85.11       87.88      1.35 o 
  -6   4   0        2.14        1.64      0.31 o 
  -5   4   0       59.80       61.08      0.74 o 
  -4   4   0      360.04      351.93      1.96 o 
  -3   4   0       25.71       15.50      0.23 o 
  -2   4   0      244.14      260.43      1.67 o 
  -1   4   0       57.72       66.89      0.76 o 
   0   4   0       16.46        8.81      0.17 o 
   1   4   0      109.45      163.62      1.15 o 
   2   4   0        0.24       11.51      0.29 o 
   3   4   0      169.09      141.28      1.10 o 
   4   4   0      308.81      300.69      2.48 o 
   5   4   0       49.48       47.34      0.86 o 
   6   4   0       78.67       77.92      1.70 o 
   7   4   0       49.24       47.78      1.37 o 
   8   4   0       15.56       18.08      1.14 o 
   9   4   0      106.83      121.23      5.64 o 
 -10   5   0       10.60       11.76      1.66 o 
  -9   5   0        9.16        9.93      0.95 o 
  -8   5   0       39.26       40.74      1.21 o 
  -7   5   0       89.08       87.13      1.49 o 
  -6   5   0      111.01      110.65      1.31 o 
  -5   5   0        9.67        7.31      0.27 o 
  -4   5   0      115.00      116.66      0.92 o 
  -3   5   0      156.23      168.04      1.21 o 
  -2   5   0       34.94       32.54      0.40 o 
  -1   5   0     1520.65     1689.08     14.61 o 
   0   5   0        9.54       32.81      0.38 o 
   1   5   0      427.90      367.08      2.74 o 
   2   5   0     1022.22     1045.44      6.78 o 
   3   5   0       76.15       78.66      0.88 o 
   4   5   0      307.40      291.51      2.63 o 
   5   5   0      232.00      222.30      3.18 o 
   6   5   0       26.27       23.17      1.03 o 
   7   5   0       45.19       46.27      1.92 o 
   8   5   0       59.45       54.88      4.30 o 
   9   5   0        4.50        6.50      2.10 o 
 -10   6   0        1.02       -0.43      1.48 o 
  -9   6   0        8.49       10.28      1.18 o 
  -8   6   0        0.27        0.93      0.66 o 
  -7   6   0        5.09        5.75      0.65 o 
  -6   6   0       72.12       69.24      1.25 o 
  -5   6   0      115.04      117.47      1.37 o 
  -4   6   0        6.35        7.14      0.30 o 
  -3   6   0        6.16        6.88      0.46 o 
  -2   6   0        5.25        7.63      0.24 o 
  -1   6   0      160.25      134.19      1.55 o 
   0   6   0      112.23      139.24      1.19 o 
   1   6   0      167.19      184.44      1.80 o 
   2   6   0      104.38       96.45      1.10 o 
   3   6   0      549.96      529.53      4.61 o 
   4   6   0        0.95        1.20      0.59 o 
   5   6   0       48.83       46.97      1.33 o 
   6   6   0       32.12       30.61      1.98 o 
   7   6   0        0.00       -0.68      1.05 o 
   8   6   0        0.23        0.43      1.39 o 
   9   6   0       26.47       29.32      3.35 o 
  -9   7   0        0.06        0.08      0.82 o 
  -8   7   0        0.59        0.80      0.66 o 
  -7   7   0       33.53       31.55      1.39 o 
  -6   7   0        3.31        4.42      0.50 o 
  -5   7   0      172.74      172.71      3.12 o 
  -4   7   0        2.75        3.00      0.29 o 
  -3   7   0       75.46       74.71      0.87 o 
  -2   7   0      328.81      326.52      3.16 o 
  -1   7   0        6.69        6.64      0.35 o 
   0   7   0      197.75      184.62      1.69 o 
   1   7   0      220.08      220.12      2.06 o 
   2   7   0       20.31       22.58      0.67 o 
   3   7   0        6.99        6.52      0.47 o 
   4   7   0      159.47      147.44      3.19 o 
   5   7   0       53.63       60.12      1.95 o 
   6   7   0        2.48        4.13      1.04 o 
   7   7   0        2.78        3.68      1.77 o 
   8   7   0        3.50        5.36      2.01 o 
  -9   8   0        0.95        3.17      1.82 o 
  -8   8   0        8.74        8.16      1.01 o 
  -7   8   0       68.51       70.00      1.96 o 
  -6   8   0        5.89        4.89      0.72 o 
  -5   8   0      225.57      228.31      2.66 o 
  -4   8   0       34.86       34.16      0.76 o 
  -3   8   0        5.23        5.32      0.45 o 
  -2   8   0      101.24       98.76      1.26 o 
  -1   8   0      292.18      287.89      4.39 o 
   0   8   0        3.37        5.06      0.32 o 
   1   8   0      200.89      198.32      2.21 o 
   2   8   0       39.06       33.71      0.95 o 
   3   8   0       20.59       24.91      2.25 o 
   4   8   0       38.07       35.30      1.98 o 
   5   8   0       26.07       25.00      1.78 o 
   6   8   0       76.64       80.05      5.62 o 
   7   8   0       20.73       20.47      2.77 o 
  -8   9   0        8.49        8.21      1.02 o 
  -7   9   0        0.38        0.22      0.86 o 
  -6   9   0       29.44       28.62      1.68 o 
  -5   9   0       46.18       47.25      1.27 o 
  -4   9   0       29.45       30.02      1.00 o 
  -3   9   0       60.72       60.37      1.21 o 
  -2   9   0       54.31       48.82      2.75 o 
  -1   9   0       83.04       80.75      1.97 o 
   0   9   0       22.25       19.54      0.62 o 
   1   9   0        1.32        0.88      0.40 o 
   2   9   0       10.73       10.50      0.72 o 
   3   9   0       51.47       50.29      1.82 o 
   4   9   0       14.32       15.69      1.52 o 
   5   9   0       35.88       41.98      2.30 o 
   6   9   0        2.76        2.53      1.72 o 
   7   9   0       10.85       10.47      2.44 o 
  -7  10   0        5.52        5.74      1.34 o 
  -6  10   0        3.52        4.73      1.10 o 
  -5  10   0       43.44       45.01      1.45 o 
  -4  10   0        8.06        9.00      0.61 o 
  -3  10   0       19.41       20.06      0.77 o 
  -2  10   0       18.54       20.38      1.99 o 
  -1  10   0        9.43        8.78      0.70 o 
   0  10   0       27.71       28.57      1.18 o 
   1  10   0       50.54       52.02      1.61 o 
   2  10   0       16.99       17.94      1.62 o 
   3  10   0       41.85       44.34      2.31 o 
   4  10   0        6.62        9.09      2.25 o 
   5  10   0       15.58       14.11      2.58 o 
  -6  11   0        7.00        8.69      0.81 o 
  -5  11   0        1.34        1.06      0.48 o 
  -4  11   0        7.20        5.19      0.69 o 
  -3  11   0        2.45        1.72      2.30 o 
  -2  11   0       21.76       21.40      3.25 o 
  -1  11   0        0.91       -0.05      0.90 o 
   0  11   0       37.27       36.15      1.09 o 
   1  11   0        1.30        1.16      0.56 o 
   2  11   0       15.15       14.72      1.24 o 
   3  11   0       38.19       37.45      3.44 o 
   4  11   0        6.10        8.90      2.39 o 
  -3  12   0       70.65       65.52      5.40 o 
  -2  12   0       23.05       21.81      3.59 o 
  -1  12   0       46.02       45.22      1.54 o 
   0  12   0        1.67        1.17      0.49 o 
   1  12   0       12.13       10.89      0.83 o 
   2  12   0       20.54       23.00      3.11 o 
   1 -13   1        1.18       -0.19      1.91 o 
  -3 -12   1        8.43       11.38      2.53 o 
  -2 -12   1        0.84        0.58      1.29 o 
  -1 -12   1       12.92       12.68      1.15 o 
   0 -12   1        5.98        5.48      0.72 o 
   1 -12   1       19.69       21.95      3.06 o 
   2 -12   1        3.69        0.48      1.87 o 
   5 -12   1        0.55        1.05      0.57 o 
  -5 -11   1        1.33        0.00      1.63 o 
  -4 -11   1       27.28       30.70      3.30 o 
  -3 -11   1        8.50        7.94      2.20 o 
  -2 -11   1       20.21       22.95      2.80 o 
  -1 -11   1       32.25       32.96      2.30 o 
   0 -11   1       47.82       50.37      1.77 o 
   1 -11   1       33.22       30.81      2.29 o 
   2 -11   1        6.33        4.40      3.32 o 
   3 -11   1        2.96       -0.53      2.15 o 
   4 -11   1       68.99       66.87      1.91 o 
   5 -11   1        2.14        2.15      0.62 o 
   6 -11   1        4.32        5.85      0.74 o 
  -6 -10   1        0.21       -1.05      1.39 o 
  -5 -10   1       30.60       25.92      3.06 o 
  -4 -10   1       25.70       28.22      1.94 o 
  -3 -10   1        0.01       -0.23      0.78 o 
  -2 -10   1       63.73       64.38      1.87 o 
  -1 -10   1       16.23       14.68      0.74 o 
   0 -10   1       14.13       14.19      0.66 o 
   1 -10   1        9.93       12.37      1.60 o 
   2 -10   1      143.40      141.94      4.39 o 
   3 -10   1        0.29       -0.91      2.06 o 
   4 -10   1        6.14        6.07      0.56 o 
   5 -10   1       23.77       20.78      2.34 o 
   6 -10   1        0.00       -0.10      0.91 o 
   7 -10   1        0.67        0.81      1.05 o 
  -7  -9   1       21.89       25.39      3.16 o 
  -6  -9   1       19.40       24.82      2.97 o 
  -5  -9   1       35.18       42.27      3.54 o 
  -4  -9   1        3.54        3.51      0.94 o 
  -3  -9   1       12.21       13.10      0.84 o 
  -2  -9   1        2.62        3.31      0.43 o 
  -1  -9   1        9.08       11.29      0.70 o 
   0  -9   1        2.08        2.17      0.32 o 
   1  -9   1        4.35        3.78      1.14 o 
   2  -9   1       55.63       51.30      2.51 o 
   3  -9   1       63.54       57.30      1.15 o 
   4  -9   1        0.29       -0.08      0.27 o 
   5  -9   1       45.50       43.72      1.54 o 
   6  -9   1       71.03       63.69      2.23 o 
   7  -9   1        1.30        0.74      0.73 o 
   8  -9   1        5.21        4.44      1.06 o 
  -8  -8   1       78.95       97.23      5.55 o 
  -7  -8   1        3.56       -0.10      1.39 o 
  -6  -8   1       62.22       55.13      2.54 o 
  -5  -8   1       93.02       92.90      3.11 o 
  -4  -8   1       28.54       29.27      1.18 o 
  -3  -8   1       22.59       26.58      1.02 o 
  -2  -8   1      439.42      428.69      4.41 o 
  -1  -8   1        5.84        6.28      0.32 o 
   0  -8   1       49.55       48.57      0.64 o 
   1  -8   1       43.16       44.81      1.54 o 
   2  -8   1        7.92        8.14      0.89 o 
   3  -8   1       35.20       35.23      0.67 o 
   4  -8   1       98.49       97.73      1.13 o 
   5  -8   1      193.89      190.28      1.96 o 
   6  -8   1       21.20       19.93      1.52 o 
   7  -8   1       30.09       26.63      1.32 o 
   8  -8   1        4.81        3.35      0.86 o 
   9  -8   1        7.65       10.25      1.39 o 
  -9  -7   1        2.32        1.20      1.72 o 
  -8  -7   1       22.43       21.14      2.87 o 
  -7  -7   1      120.17      124.19      3.96 o 
  -6  -7   1        0.32       -0.37      0.70 o 
  -5  -7   1      126.36      133.43      2.62 o 
  -4  -7   1       18.84       18.86      0.84 o 
  -3  -7   1        0.00       -0.04      0.26 o 
  -2  -7   1       40.53       45.76      0.78 o 
  -1  -7   1       12.03       11.64      0.35 o 
   0  -7   1       10.00       12.29      0.29 o 
   1  -7   1        3.83        1.21      0.41 o 
   2  -7   1       32.59       38.89      1.47 o 
   3  -7   1        9.12        8.41      0.35 o 
   4  -7   1       52.84       51.95      0.74 o 
   5  -7   1       49.35       50.12      0.81 o 
   6  -7   1       32.06       29.87      0.91 o 
   7  -7   1       11.87       13.86      1.26 o 
   8  -7   1       79.08       81.64      2.00 o 
   9  -7   1       35.44       33.97      1.78 o 
  -9  -6   1        6.90        7.88      2.68 o 
  -8  -6   1      116.41      116.93      5.69 o 
  -7  -6   1        8.75        7.08      1.20 o 
  -6  -6   1       42.24       40.16      1.44 o 
  -5  -6   1       28.09       29.47      1.07 o 
  -4  -6   1       29.03       22.06      0.87 o 
  -3  -6   1       68.29       67.46      0.80 o 
  -2  -6   1      381.58      353.29      2.49 o 
  -1  -6   1      264.37      241.12      1.95 o 
   0  -6   1       25.73       27.07      0.34 o 
   1  -6   1        1.99        3.04      0.74 o 
   2  -6   1       40.67       38.85      0.46 o 
   3  -6   1      199.74      205.75      1.80 o 
   4  -6   1        0.00       -0.19      0.21 o 
   5  -6   1      139.01      134.29      1.39 o 
   6  -6   1       96.16       96.40      1.47 o 
   7  -6   1        1.29        1.11      0.53 o 
   8  -6   1       26.54       28.91      1.26 o 
   9  -6   1       55.18       54.54      2.06 o 
  10  -6   1        0.45        0.77      1.67 o 
  -9  -5   1      133.37      141.27      6.22 o 
  -8  -5   1        5.22        3.99      1.10 o 
  -7  -5   1        8.62        7.28      1.18 o 
  -6  -5   1      172.98      147.41      2.40 o 
  -5  -5   1        0.19        0.83      0.31 o 
  -4  -5   1       30.62       29.92      0.52 o 
  -3  -5   1      113.93      118.35      1.01 o 
  -2  -5   1        3.79        4.17      0.21 o 
  -1  -5   1       15.19       15.63      0.31 o 
   0  -5   1      192.12      207.77      1.68 o 
   1  -5   1        2.80        0.94      0.29 o 
   2  -5   1       72.86       66.81      0.63 o 
   3  -5   1      368.20      341.36      2.63 o 
   4  -5   1      187.60      203.39      1.50 o 
   5  -5   1       12.52       12.53      0.35 o 
   6  -5   1       28.03       25.16      0.71 o 
   7  -5   1      100.44       99.74      1.62 o 
   8  -5   1        0.15       -0.40      0.52 o 
   9  -5   1       23.04       27.52      1.32 o 
  10  -5   1       12.01       11.10      2.20 o 
  -9  -4   1        5.79        5.06      1.26 o 
  -8  -4   1       14.13       13.48      1.34 o 
  -7  -4   1        6.72        7.31      0.73 o 
  -6  -4   1        0.21       -0.06      0.37 o 
  -5  -4   1      173.55      149.72      1.39 o 
  -4  -4   1        0.49        0.60      0.18 o 
  -3  -4   1      196.79      190.12      1.27 o 
  -2  -4   1       83.76      107.30      0.81 o 
  -1  -4   1        3.29        0.23      0.12 o 
   0  -4   1       84.56       91.94      0.86 o 
   1  -4   1      537.29      442.30      3.63 o 
   2  -4   1        1.20        3.31      0.20 o 
   3  -4   1        0.49        0.24      0.10 o 
   4  -4   1        3.56        5.04      0.21 o 
   5  -4   1      204.72      221.99      1.58 o 
   6  -4   1        1.73        1.01      0.29 o 
   7  -4   1       21.49       21.27      0.95 o 
   8  -4   1       35.35       34.85      1.14 o 
   9  -4   1       13.30       12.00      1.18 o 
  10  -4   1        0.04       -0.10      1.26 o 
 -10  -3   1        7.33        6.49      2.10 o 
  -9  -3   1       49.00       56.53      3.49 o 
  -8  -3   1        7.36        7.79      0.68 o 
  -7  -3   1      157.36      148.84      1.60 o 
  -6  -3   1       41.59       44.56      0.65 o 
  -5  -3   1        0.02        0.97      0.20 o 
  -4  -3   1      124.10      160.84      1.30 o 
  -3  -3   1     1434.61     1385.83      9.84 o 
  -2  -3   1      101.98       95.31      0.75 o 
  -1  -3   1     1378.31     1231.79      7.65 o 
   0  -3   1     1059.74     1271.30     11.12 o 
   1  -3   1       29.17       27.85      0.35 o 
   2  -3   1      760.53      868.79      5.13 o 
   3  -3   1      557.87      577.11      3.15 o 
   4  -3   1      122.44      144.18      1.03 o 
   5  -3   1       21.43       11.75      0.34 o 
   6  -3   1      108.83      111.12      1.19 o 
   7  -3   1       94.09       95.12      1.35 o 
   8  -3   1        2.49        2.05      0.62 o 
   9  -3   1       15.15       13.70      1.24 o 
  10  -3   1        9.03        8.27      1.21 o 
  11  -3   1        4.20        4.26      2.01 o 
 -11  -2   1        0.45        1.82      1.35 o 
 -10  -2   1        0.28        1.20      1.17 o 
  -9  -2   1       47.29       48.52      1.65 o 
  -8  -2   1        7.34        8.08      0.57 o 
  -7  -2   1       27.06       23.54      0.67 o 
  -6  -2   1       98.56      108.47      1.18 o 
  -5  -2   1      118.62       94.82      0.88 o 
  -4  -2   1       59.01       37.72      0.43 o 
  -3  -2   1      367.82      410.24      2.23 o 
  -2  -2   1      129.37      161.37      1.03 o 
  -1  -2   1       56.06       69.95      0.48 o 
   0  -2   1      525.88      474.31      3.25 o 
   1  -2   1     2848.58     2835.92     14.60 o 
   2  -2   1      119.81      114.11      0.73 o 
   3  -2   1      442.92      384.69      2.29 o 
   4  -2   1       32.44       56.40      0.58 o 
   5  -2   1       11.34       14.77      0.40 o 
   6  -2   1       37.46       35.37      0.64 o 
   7  -2   1      265.46      265.35      2.72 o 
   8  -2   1      352.78      336.19      4.93 o 
   9  -2   1       22.76       23.94      1.63 o 
  10  -2   1        0.67       -0.87      0.87 o 
  11  -2   1       41.35       42.04      3.59 o 
 -11  -1   1       21.30       18.77      1.94 o 
 -10  -1   1        8.33       10.44      1.35 o 
  -9  -1   1       16.16       16.16      1.81 o 
  -8  -1   1      128.28      124.33      1.80 o 
  -7  -1   1       17.67       19.18      0.65 o 
  -6  -1   1        1.59       -0.22      0.27 o 
  -5  -1   1        8.97        8.55      0.33 o 
  -4  -1   1      158.97      163.05      1.22 o 
  -3  -1   1      403.31      470.62      2.42 o 
  -2  -1   1      174.64      225.16      1.19 o 
  -1  -1   1      678.74      554.83      3.60 o 
   1  -1   1       24.60       32.54      0.27 o 
   2  -1   1       98.13      163.02      1.02 o 
   3  -1   1        0.19        2.76      0.22 o 
   4  -1   1        1.51        0.33      0.21 o 
   5  -1   1       46.54       42.67      0.65 o 
   6  -1   1        0.57        0.33      0.29 o 
   7  -1   1       65.44       63.98      0.99 o 
   8  -1   1       69.94       63.30      1.50 o 
   9  -1   1       55.48       50.36      1.99 o 
  10  -1   1        3.55        4.86      1.12 o 
  11  -1   1       47.46       51.84      3.92 o 
 -11   0   1        1.23       -1.39      1.39 o 
 -10   0   1      111.85      111.38      2.62 o 
  -9   0   1       46.80       47.58      1.43 o 
  -8   0   1        1.41        1.15      0.44 o 
  -7   0   1      761.38      726.78      5.76 o 
  -6   0   1       23.46       23.01      0.56 o 
  -5   0   1        4.23        5.38      0.28 o 
  -4   0   1      158.57      186.32      1.29 o 
  -3   0   1      434.76      337.70      1.84 o 
  -2   0   1      238.96      182.55      1.03 o 
  -1   0   1       35.97       54.93      0.34 o 
   1   0   1     1284.12     1135.60      7.67 o 
   2   0   1      705.80      735.76      4.03 o 
   3   0   1      223.90      216.64      1.50 o 
   4   0   1      197.68      208.17      1.48 o 
   5   0   1      295.05      261.37      1.93 o 
   6   0   1       18.21       19.84      0.76 o 
   7   0   1       27.18       28.85      0.75 o 
   8   0   1      143.92      137.67      1.95 o 
   9   0   1       29.17       30.45      1.33 o 
  10   0   1       26.90       25.31      1.68 o 
 -11   1   1        3.07        5.31      2.06 o 
 -10   1   1        2.74        2.50      0.96 o 
  -9   1   1       28.56       29.14      1.18 o 
  -8   1   1       21.09       22.28      0.76 o 
  -7   1   1      130.07      129.65      1.47 o 
  -6   1   1      384.72      387.27      2.97 o 
  -5   1   1        4.99        0.85      0.23 o 
  -4   1   1       13.90       41.91      0.48 o 
  -3   1   1      627.32      766.25      3.94 o 
  -2   1   1       32.60       26.77      0.24 o 
  -1   1   1      825.50      978.38      4.72 o 
   0   1   1      317.92      361.26      1.94 o 
   1   1   1       33.72       58.34      0.44 o 
   2   1   1      693.68      591.38      3.45 o 
   3   1   1      607.31      600.76      3.87 o 
   4   1   1      110.45       99.51      0.90 o 
   5   1   1       24.39       35.49      0.56 o 
   6   1   1      122.39      111.08      1.26 o 
   7   1   1       32.60       31.34      0.78 o 
   8   1   1       72.17       70.88      1.34 o 
   9   1   1       17.69       20.06      1.56 o 
  10   1   1        0.02        0.46      1.20 o 
 -11   2   1       20.58       21.19      2.77 o 
 -10   2   1        7.20        5.20      1.92 o 
  -9   2   1       19.38       19.64      1.12 o 
  -8   2   1       73.14       70.45      1.26 o 
  -7   2   1        4.84        4.07      0.39 o 
  -6   2   1        1.71        3.00      0.31 o 
  -5   2   1       24.73       35.97      0.52 o 
  -4   2   1        1.27        7.56      0.21 o 
  -3   2   1      366.59      384.76      2.07 o 
  -2   2   1      357.55      350.22      1.70 o 
  -1   2   1      995.34      943.07      4.92 o 
   0   2   1      268.94      189.59      1.07 o 
   1   2   1      846.46      941.85      5.12 o 
   2   2   1      705.69      810.38      6.83 o 
   3   2   1        2.72        7.47      0.21 o 
   4   2   1      815.69      795.00      4.71 o 
   5   2   1      213.59      206.53      1.76 o 
   6   2   1       77.17       73.20      0.95 o 
   7   2   1       87.95       93.70      1.20 o 
   8   2   1       44.83       38.68      1.16 o 
   9   2   1       10.91        9.92      0.82 o 
  10   2   1       15.95       20.29      3.16 o 
 -11   3   1        1.22       -1.43      1.43 o 
 -10   3   1        5.38        6.62      1.12 o 
  -9   3   1        2.81        2.81      0.73 o 
  -8   3   1        6.78        6.72      0.69 o 
  -7   3   1       28.46       28.10      0.73 o 
  -6   3   1        2.22        4.67      0.33 o 
  -5   3   1        1.67        1.24      0.22 o 
  -4   3   1      299.88      314.59      1.84 o 
  -3   3   1        0.17        4.29      0.16 o 
  -2   3   1      495.41      434.51      2.13 o 
  -1   3   1       16.64       24.51      0.29 o 
   0   3   1      744.15      777.77      4.24 o 
   1   3   1       73.71       87.54      0.84 o 
   2   3   1      453.11      434.16      2.75 o 
   3   3   1      363.81      369.73      2.63 o 
   4   3   1       55.22       58.84      0.77 o 
   5   3   1      221.85      219.75      2.24 o 
   6   3   1      122.81      112.18      1.60 o 
   7   3   1      134.66      117.29      1.80 o 
   8   3   1       24.72       27.85      1.33 o 
   9   3   1       10.43       10.85      1.51 o 
 -10   4   1       16.23       18.91      1.41 o 
  -9   4   1       16.32       14.19      0.91 o 
  -8   4   1        2.32        1.58      0.56 o 
  -7   4   1       18.93       17.88      0.61 o 
  -6   4   1       78.51       78.96      1.08 o 
  -5   4   1        0.29        1.41      0.23 o 
  -4   4   1      110.55       95.26      0.73 o 
  -3   4   1      155.80      190.25      1.11 o 
  -2   4   1        0.13        0.71      0.13 o 
  -1   4   1       18.56       20.88      0.32 o 
   0   4   1      111.59       97.86      0.78 o 
   1   4   1      182.34      181.50      1.37 o 
   2   4   1      216.42      179.35      1.42 o 
   3   4   1       58.18       46.10      0.58 o 
   4   4   1       31.00       31.30      0.55 o 
   5   4   1       34.15       31.65      0.87 o 
   6   4   1       22.85       22.04      0.98 o 
   7   4   1       10.15        8.71      0.77 o 
   8   4   1       18.78       17.48      1.66 o 
   9   4   1       11.02        8.13      2.30 o 
 -10   5   1       22.70       23.75      2.00 o 
  -9   5   1        6.77        4.53      0.71 o 
  -8   5   1      175.63      167.32      2.85 o 
  -7   5   1        9.32        8.53      0.58 o 
  -6   5   1        4.82        5.51      0.39 o 
  -5   5   1      213.44      228.67      1.85 o 
  -4   5   1       55.05       48.15      0.56 o 
  -3   5   1       39.91       38.07      0.47 o 
  -2   5   1      342.39      330.91      2.87 o 
  -1   5   1      101.33       89.81      0.86 o 
   0   5   1        0.80        5.34      0.22 o 
   1   5   1      278.69      303.90      2.07 o 
   2   5   1      182.79      185.04      1.44 o 
   3   5   1      102.09      111.08      1.11 o 
   4   5   1      130.44      126.22      1.87 o 
   5   5   1       22.71       22.21      1.57 o 
   6   5   1      147.66      153.77      3.03 o 
   7   5   1       72.29       70.84      2.28 o 
   8   5   1       16.75       23.40      3.90 o 
   9   5   1       46.14       42.42      3.63 o 
 -10   6   1        7.03        9.23      2.06 o 
  -9   6   1        5.73        5.94      0.90 o 
  -8   6   1        2.50        3.80      0.61 o 
  -7   6   1       73.03       69.55      1.60 o 
  -6   6   1        0.87        0.89      0.38 o 
  -5   6   1       71.31       72.41      1.09 o 
  -4   6   1      660.78      665.50      5.14 o 
  -3   6   1        0.25        0.59      0.18 o 
  -2   6   1       33.27       30.49      0.53 o 
  -1   6   1       32.57       40.79      0.56 o 
   0   6   1       23.14       18.80      0.43 o 
   1   6   1       45.75       46.99      0.72 o 
   2   6   1      205.49      205.96      1.82 o 
   3   6   1      120.88      116.80      1.86 o 
   4   6   1       38.10       44.57      1.19 o 
   5   6   1       14.69       14.18      1.13 o 
   6   6   1        0.24        1.33      0.86 o 
   7   6   1       86.10       81.24      3.17 o 
   8   6   1       30.09       32.23      3.35 o 
  -9   7   1       23.20       19.68      1.20 o 
  -8   7   1        0.02       -0.24      0.64 o 
  -7   7   1        4.12        5.26      0.94 o 
  -6   7   1       12.53       13.30      0.80 o 
  -5   7   1       19.21       18.09      0.71 o 
  -4   7   1      154.41      153.89      1.75 o 
  -3   7   1       59.32       59.93      0.75 o 
  -2   7   1        1.80        1.77      0.22 o 
  -1   7   1       78.87       70.59      0.85 o 
   0   7   1       54.87       53.90      0.97 o 
   1   7   1       84.32       81.13      1.31 o 
   2   7   1       13.93       16.23      0.74 o 
   3   7   1      103.40      102.72      1.63 o 
   4   7   1       23.39       22.23      1.28 o 
   5   7   1       15.95       17.45      1.54 o 
   6   7   1      197.17      205.11      5.32 o 
   7   7   1        2.54        2.63      1.67 o 
   8   7   1       37.09       40.65      3.78 o 
  -9   8   1        0.76        0.05      0.83 o 
  -8   8   1       39.56       37.99      3.54 o 
  -7   8   1        0.02       -0.78      0.88 o 
  -6   8   1        0.48        0.84      0.62 o 
  -5   8   1       40.89       38.77      1.04 o 
  -4   8   1        0.12        0.26      0.40 o 
  -3   8   1       17.70       18.85      0.50 o 
  -2   8   1       89.82       87.00      1.31 o 
  -1   8   1       68.10       58.27      1.04 o 
   0   8   1       24.30       27.16      0.73 o 
   1   8   1       28.45       27.96      0.89 o 
   2   8   1        8.50       11.65      0.63 o 
   3   8   1      123.37      125.07      2.35 o 
   4   8   1       62.38       69.90      2.76 o 
   5   8   1        0.01        0.00      0.79 o 
   6   8   1       46.41       44.86      3.59 o 
   7   8   1       28.33       27.36      3.25 o 
  -8   9   1        5.65        5.10      2.51 o 
  -7   9   1        0.92       -0.43      1.26 o 
  -6   9   1        0.09       -0.11      0.78 o 
  -5   9   1        7.19        8.46      0.69 o 
  -4   9   1       14.33       15.33      0.76 o 
  -3   9   1       24.87       25.17      0.68 o 
  -2   9   1        5.93        6.27      0.65 o 
  -1   9   1       24.10       24.62      0.82 o 
   0   9   1        0.19       -0.09      0.37 o 
   1   9   1       95.64      100.66      1.87 o 
   2   9   1        2.29        2.15      0.53 o 
   3   9   1        1.54        1.60      1.17 o 
   4   9   1       19.55       18.70      1.70 o 
   5   9   1        2.03        3.16      1.77 o 
   6   9   1        8.84       11.05      2.53 o 
  -7  10   1        2.26        2.10      1.20 o 
  -6  10   1        8.64        9.24      1.89 o 
  -5  10   1        0.07       -0.45      0.96 o 
  -4  10   1        2.78        3.62      0.65 o 
  -3  10   1       40.34       38.07      0.85 o 
  -2  10   1       13.23       15.12      0.53 o 
  -1  10   1       12.77       13.34      0.68 o 
   0  10   1      153.83      151.46      2.41 o 
   1  10   1       11.25       10.80      0.80 o 
   2  10   1       46.82       47.72      2.15 o 
   3  10   1       52.38       44.72      3.63 o 
   4  10   1       52.82       60.35      4.30 o 
   5  10   1      117.16      120.18      6.12 o 
  -5  11   1       39.01       39.84      1.24 o 
  -4  11   1        5.62        4.12      0.51 o 
  -3  11   1        8.18        9.39      1.60 o 
  -2  11   1       22.02       20.16      0.73 o 
  -1  11   1        0.01       -0.40      0.40 o 
   0  11   1        3.33        4.36      0.67 o 
   1  11   1       37.00       37.53      1.37 o 
   2  11   1        1.45        2.44      1.82 o 
   3  11   1        1.87        4.30      2.01 o 
  -3  12   1       11.51        3.68      2.87 o 
  -2  12   1       48.57       46.10      4.59 o 
  -1  12   1       35.48       34.48      1.34 o 
   0  12   1       11.38       13.86      1.13 o 
  -1 -13   2        3.17        4.48      1.89 o 
   0 -13   2        3.14        2.82      1.96 o 
   1 -13   2       46.13       46.87      4.07 o 
  -4 -12   2       36.18       38.26      3.83 o 
  -3 -12   2       14.21       17.89      2.82 o 
  -2 -12   2        4.46        5.50      2.06 o 
  -1 -12   2       46.89       46.51      1.79 o 
   0 -12   2        0.01       -1.05      1.67 o 
   1 -12   2        1.27       -0.53      1.72 o 
   2 -12   2        2.95        1.96      2.01 o 
   5 -12   2        1.16        1.63      0.53 o 
  -5 -11   2       22.21       27.02      3.25 o 
  -4 -11   2        3.22        7.08      2.20 o 
  -3 -11   2       50.41       42.85      3.63 o 
  -2 -11   2        2.72        3.10      0.89 o 
  -1 -11   2        0.12        0.11      0.68 o 
   0 -11   2       21.33       18.46      1.36 o 
   1 -11   2       12.48       12.10      2.30 o 
   2 -11   2       37.22       33.86      3.30 o 
   4 -11   2        0.00       -0.22      0.30 o 
   5 -11   2       13.52       13.17      0.83 o 
   6 -11   2        0.18        0.67      0.96 o 
   7 -11   2        0.07       -0.91      0.91 o 
  -6 -10   2        0.43        1.91      1.67 o 
  -5 -10   2      120.12      121.04      5.93 o 
  -4 -10   2       17.24       21.38      2.68 o 
  -3 -10   2        3.88        3.34      0.77 o 
  -2 -10   2       93.47       96.59      1.99 o 
  -1 -10   2       16.64       19.16      0.77 o 
   0 -10   2       75.92       76.12      1.21 o 
   1 -10   2       73.51       73.74      4.07 o 
   2 -10   2       13.19       12.15      2.15 o 
   3 -10   2       52.03       50.37      1.10 o 
   4 -10   2       18.96       20.43      0.70 o 
   5 -10   2        4.91        6.41      0.56 o 
   6 -10   2      120.86      117.70      3.87 o 
   7 -10   2        4.70        5.69      1.34 o 
   8 -10   2        5.63        7.22      1.58 o 
  -7  -9   2        0.32        0.14      1.39 o 
  -6  -9   2       30.31       32.80      2.01 o 
  -5  -9   2       35.88       40.60      2.15 o 
  -4  -9   2      167.73      171.98      4.40 o 
  -3  -9   2        1.13        0.87      0.38 o 
  -2  -9   2        0.03       -0.17      0.29 o 
  -1  -9   2      111.05      107.71      1.22 o 
   0  -9   2        0.07       -0.05      0.23 o 
   1  -9   2       86.39       81.99      2.95 o 
   2  -9   2       67.88       70.67      3.59 o 
   3  -9   2       18.51       16.97      1.51 o 
   4  -9   2       32.91       34.76      1.35 o 
   5  -9   2       27.42       27.97      0.95 o 
   6  -9   2        2.78        3.09      1.03 o 
   7  -9   2        6.33        7.45      1.04 o 
   8  -9   2        0.13        0.30      0.88 o 
  -8  -8   2        0.65        0.00      1.53 o 
  -7  -8   2        3.94        5.14      1.20 o 
  -6  -8   2       23.71       23.60      1.73 o 
  -5  -8   2       14.67       17.15      1.46 o 
  -4  -8   2        8.08        7.03      0.56 o 
  -3  -8   2      121.62      120.57      1.47 o 
  -2  -8   2       67.91       63.98      0.89 o 
  -1  -8   2      105.32      104.06      1.10 o 
   0  -8   2      468.74      485.66      3.43 o 
   1  -8   2       19.06       16.85      0.84 o 
   2  -8   2       96.47       90.91      1.65 o 
   3  -8   2      123.46      120.33      1.26 o 
   4  -8   2       32.42       33.43      0.69 o 
   5  -8   2        6.10        5.55      0.42 o 
   6  -8   2      208.06      208.16      2.75 o 
   7  -8   2        2.13        2.20      0.73 o 
   8  -8   2        9.21       11.00      1.51 o 
   9  -8   2        6.77        8.45      1.30 o 
  -9  -7   2        0.84       -1.34      1.34 o 
  -8  -7   2       61.96       70.01      4.45 o 
  -7  -7   2        0.31        0.01      1.79 o 
  -6  -7   2       14.72       15.14      1.15 o 
  -5  -7   2      178.12      166.15      2.36 o 
  -4  -7   2        0.98        0.68      0.43 o 
  -3  -7   2      206.64      195.73      1.88 o 
  -2  -7   2      469.77      474.44      3.47 o 
  -1  -7   2      203.45      203.16      1.56 o 
   0  -7   2      178.08      158.23      1.16 o 
   1  -7   2      267.38      306.63      4.11 o 
   2  -7   2      191.41      217.64      2.00 o 
   3  -7   2       33.09       32.61      0.56 o 
   4  -7   2        1.79        2.21      0.30 o 
   5  -7   2        0.15       -0.27      0.27 o 
   6  -7   2        8.74        9.09      0.54 o 
   7  -7   2        0.01        0.32      0.58 o 
   8  -7   2        8.49       10.10      1.10 o 
   9  -7   2        6.60        9.24      1.15 o 
  -9  -6   2       26.76       28.69      2.32 o 
  -8  -6   2       64.97       63.96      2.80 o 
  -7  -6   2        8.57        8.51      1.04 o 
  -6  -6   2       14.64       15.01      0.98 o 
  -5  -6   2       20.96       20.35      0.98 o 
  -4  -6   2      402.10      390.16      2.96 o 
  -3  -6   2        0.04        0.04      0.20 o 
  -2  -6   2       70.94       56.52      0.59 o 
  -1  -6   2      289.06      354.33      2.56 o 
   0  -6   2       74.75       54.18      0.51 o 
   1  -6   2       14.86       10.41      0.26 o 
   2  -6   2      456.68      473.56      3.59 o 
   3  -6   2        0.55        1.19      0.23 o 
   4  -6   2       59.41       58.24      0.73 o 
   5  -6   2        0.62        0.50      0.27 o 
   6  -6   2        1.45        1.06      0.36 o 
   7  -6   2       10.10       12.35      0.86 o 
   8  -6   2        0.29        0.77      0.78 o 
   9  -6   2        1.67        1.82      0.92 o 
  10  -6   2        2.28        1.53      1.67 o 
  -9  -5   2        8.85       11.14      2.39 o 
  -8  -5   2      118.29      126.88      5.55 o 
  -7  -5   2       60.54       59.96      2.23 o 
  -6  -5   2      263.75      270.20      3.71 o 
  -5  -5   2      178.95      154.31      1.67 o 
  -4  -5   2      287.98      251.34      1.69 o 
  -3  -5   2      705.20      754.62      4.46 o 
  -2  -5   2      114.93       94.23      0.79 o 
  -1  -5   2      406.43      381.40      2.46 o 
   0  -5   2     1300.73     1345.89      9.05 o 
   1  -5   2       18.44       27.75      0.34 o 
   2  -5   2      355.16      337.62      2.62 o 
   3  -5   2       67.35       84.83      0.77 o 
   4  -5   2        0.33       -0.11      0.18 o 
   5  -5   2      372.80      370.14      2.88 o 
   6  -5   2        7.96        7.92      0.54 o 
   7  -5   2       27.44       27.51      1.10 o 
   8  -5   2      140.02      143.94      2.65 o 
   9  -5   2        0.17        0.37      1.65 o 
  10  -5   2       19.55       15.83      2.44 o 
 -10  -4   2        1.15        0.14      1.87 o 
  -9  -4   2       58.19       61.32      3.04 o 
  -8  -4   2       27.93       30.96      2.32 o 
  -7  -4   2        5.82        5.48      0.69 o 
  -6  -4   2       88.32       74.78      1.23 o 
  -5  -4   2       33.21       48.98      0.65 o 
  -4  -4   2       63.89       40.52      0.56 o 
  -3  -4   2        3.76        0.49      0.16 o 
  -2  -4   2      403.83      427.07      2.57 o 
  -1  -4   2       25.91       31.91      0.36 o 
   0  -4   2        4.22        0.53      0.13 o 
   1  -4   2        0.25        1.50      0.14 o 
   2  -4   2       42.44       73.32      0.59 o 
   3  -4   2       10.65        3.90      0.23 o 
   4  -4   2       20.32       16.59      0.34 o 
   5  -4   2       40.62       40.13      0.58 o 
   6  -4   2       55.85       55.28      0.94 o 
   7  -4   2       15.35       16.97      0.71 o 
   8  -4   2       36.90       40.74      1.43 o 
   9  -4   2       32.00       30.76      1.90 o 
  10  -4   2       22.45       22.14      2.73 o 
 -10  -3   2       87.42       94.52      5.79 o 
  -9  -3   2        3.60        3.82      0.47 o 
  -8  -3   2        7.90        7.36      0.49 o 
  -7  -3   2      145.36      138.94      1.53 o 
  -6  -3   2      185.87      160.06      1.41 o 
  -5  -3   2      217.96      191.74      1.30 o 
  -4  -3   2      247.94      221.11      1.41 o 
  -3  -3   2       42.47       46.54      0.48 o 
  -2  -3   2       97.25      168.66      1.19 o 
  -1  -3   2     1133.25     1401.22      8.72 o 
   0  -3   2       41.63       99.58      0.71 o 
   1  -3   2       64.75       31.21      0.34 o 
   2  -3   2      534.22      623.17      3.81 o 
   3  -3   2       46.29       43.88      0.48 o 
   4  -3   2      256.19      245.42      1.64 o 
   5  -3   2      204.82      219.71      1.64 o 
   6  -3   2       25.93       28.28      0.68 o 
   7  -3   2      104.88      107.92      1.46 o 
   8  -3   2       44.59       44.25      2.02 o 
   9  -3   2        0.39       -0.62      0.87 o 
  10  -3   2       35.62       37.86      1.91 o 
 -11  -2   2       18.58       14.03      2.97 o 
 -10  -2   2       11.77        7.49      1.21 o 
  -9  -2   2      131.84      136.65      2.58 o 
  -8  -2   2       24.51       22.46      0.76 o 
  -7  -2   2       21.17       21.15      0.64 o 
  -6  -2   2      583.28      564.68      4.10 o 
  -5  -2   2       25.20       24.04      0.43 o 
  -4  -2   2      679.29      689.34      3.69 o 
  -3  -2   2      209.25      273.29      1.50 o 
  -2  -2   2      883.53     1184.76      5.53 o 
  -1  -2   2     2091.54     1980.66     11.44 o 
   0  -2   2     1986.57     2224.06     14.71 o 
   2  -2   2       55.54       39.08      0.40 o 
   3  -2   2        0.07        0.57      0.17 o 
   4  -2   2      231.49      293.80      1.91 o 
   5  -2   2      179.86      161.58      1.36 o 
   6  -2   2        0.05       -0.26      0.26 o 
   7  -2   2       63.42       62.01      1.14 o 
   8  -2   2        9.06       11.22      1.49 o 
   9  -2   2       12.50       10.34      1.19 o 
  10  -2   2        0.01        1.24      1.00 o 
 -11  -1   2       28.89       25.12      2.10 o 
 -10  -1   2       25.19       29.20      2.17 o 
  -9  -1   2       15.85       18.21      1.01 o 
  -8  -1   2        6.43        7.28      0.59 o 
  -7  -1   2        4.21        3.39      0.43 o 
  -6  -1   2       11.91        7.90      0.42 o 
  -5  -1   2      171.47      168.82      1.21 o 
  -4  -1   2       10.85        1.19      0.16 o 
  -3  -1   2      105.76       53.55      0.45 o 
  -2  -1   2      381.82      471.59      2.22 o 
  -1  -1   2       12.53       14.39      0.25 o 
   0  -1   2      108.71      116.00      0.75 o 
   1  -1   2     4224.09     4591.08     24.59 o 
   2  -1   2      177.98      280.69      1.58 o 
   3  -1   2      152.49       86.71      0.73 o 
   4  -1   2      893.91     1015.02      6.48 o 
   5  -1   2       65.68       70.27      0.80 o 
   6  -1   2      128.39      132.78      1.30 o 
   7  -1   2        5.42        6.79      0.51 o 
   8  -1   2        0.37        0.58      0.52 o 
   9  -1   2       10.28       12.81      1.28 o 
  10  -1   2        6.82        5.21      1.18 o 
 -11   0   2        0.07       -1.29      1.29 o 
 -10   0   2       27.82       27.49      2.44 o 
  -9   0   2        8.64        8.75      0.85 o 
  -8   0   2        4.03        5.10      0.49 o 
  -7   0   2       94.02       90.86      1.20 o 
  -6   0   2      129.61      124.96      1.17 o 
  -5   0   2      925.76      864.14      4.95 o 
  -4   0   2      431.15      486.54      2.58 o 
  -3   0   2      371.93      387.54      2.00 o 
  -2   0   2     1377.87     1380.83      6.57 o 
  -1   0   2     2687.90     2877.39     15.46 o 
   0   0   2      333.27      463.85      2.63 o 
   1   0   2     2560.89     2291.25     12.57 o 
   2   0   2      768.23      907.45      5.20 o 
   3   0   2      228.34      264.36      1.82 o 
   4   0   2       50.14       43.52      0.61 o 
   5   0   2      191.56      201.96      1.77 o 
   6   0   2       14.24       15.50      0.52 o 
   7   0   2      156.88      154.46      1.91 o 
   8   0   2        1.64        1.02      0.48 o 
   9   0   2       12.67       16.57      1.07 o 
  10   0   2       25.00       23.90      3.80 o 
 -11   1   2        1.89        1.29      1.67 o 
 -10   1   2       52.49       50.51      2.05 o 
  -9   1   2        9.94       10.74      0.84 o 
  -8   1   2       52.42       52.78      1.08 o 
  -7   1   2      192.44      190.26      1.91 o 
  -6   1   2        6.03        5.37      0.34 o 
  -5   1   2       35.37       36.28      0.50 o 
  -4   1   2      376.44      419.26      2.47 o 
  -3   1   2       16.19       20.79      0.31 o 
  -2   1   2        0.38        5.43      0.14 o 
  -1   1   2      843.19      694.09      3.37 o 
   0   1   2        0.36       10.68      0.19 o 
   1   1   2      248.18      309.30      1.58 o 
   2   1   2       67.88       81.65      0.65 o 
   3   1   2        1.32        1.69      0.18 o 
   4   1   2        3.99        7.41      0.33 o 
   5   1   2        0.90        0.16      0.27 o 
   6   1   2       16.57       13.98      0.51 o 
   7   1   2        5.89        5.62      0.49 o 
   8   1   2        8.20        6.80      0.65 o 
   9   1   2        0.15        1.35      0.73 o 
  10   1   2        3.52        3.83      1.82 o 
 -11   2   2        6.58        9.71      2.25 o 
 -10   2   2       27.52       27.02      2.50 o 
  -9   2   2       61.57       67.19      1.96 o 
  -8   2   2      121.02      115.02      1.65 o 
  -7   2   2        8.93        8.43      0.46 o 
  -6   2   2      263.85      278.97      2.03 o 
  -5   2   2      481.74      475.95      2.80 o 
  -4   2   2       15.19       14.65      0.31 o 
  -3   2   2     1313.19     1278.90      6.15 o 
  -2   2   2      491.49      621.17      3.07 o 
  -1   2   2        0.05        3.72      0.15 o 
   0   2   2       74.79       79.56      0.55 o 
   1   2   2      470.42      526.51      2.78 o 
   2   2   2       20.54       46.43      0.53 o 
   3   2   2      227.82      168.14      1.37 o 
   4   2   2       24.22       31.48      0.47 o 
   5   2   2      167.99      170.66      1.60 o 
   6   2   2       27.21       27.58      0.63 o 
   7   2   2        1.82        2.72      0.34 o 
   8   2   2       20.95       21.86      0.70 o 
   9   2   2       84.06       90.81      3.31 o 
  10   2   2       14.26       13.49      2.25 o 
 -11   3   2       36.83       33.62      3.35 o 
 -10   3   2       12.02       10.44      1.55 o 
  -9   3   2        0.51        0.04      0.66 o 
  -8   3   2       32.54       33.46      1.07 o 
  -7   3   2      356.07      343.50      3.09 o 
  -6   3   2        8.43        7.04      0.37 o 
  -5   3   2      392.55      376.99      2.35 o 
  -4   3   2      143.81      181.79      1.39 o 
  -3   3   2        3.06        3.16      0.15 o 
  -2   3   2      726.79      752.90      3.91 o 
  -1   3   2      328.57      347.08      1.99 o 
   0   3   2     1519.38     1753.82      9.63 o 
   1   3   2      135.85       71.51      0.60 o 
   2   3   2        6.76        1.43      0.16 o 
   3   3   2      572.79      596.38      3.67 o 
   4   3   2       30.04       28.04      0.59 o 
   5   3   2        2.64        1.93      0.41 o 
   6   3   2      158.52      156.09      3.22 o 
   7   3   2       14.02       15.38      1.14 o 
   8   3   2        3.82        1.98      0.74 o 
   9   3   2       28.13       27.02      3.11 o 
 -10   4   2        9.72        8.62      1.18 o 
  -9   4   2       22.21       26.40      1.44 o 
  -8   4   2        0.77        0.72      0.52 o 
  -7   4   2        4.72        6.60      0.47 o 
  -6   4   2       84.87       84.24      1.13 o 
  -5   4   2        4.52        5.37      0.27 o 
  -4   4   2       51.52       54.71      0.57 o 
  -3   4   2      186.10      175.91      1.08 o 
  -2   4   2       43.66       40.15      0.41 o 
  -1   4   2       66.77       46.31      0.49 o 
   0   4   2       41.69       70.91      0.59 o 
   1   4   2       58.55       88.71      0.77 o 
   2   4   2        0.15        0.37      0.15 o 
   3   4   2      695.04      661.27      3.81 o 
   4   4   2      386.91      367.06      2.86 o 
   5   4   2      102.97      100.90      1.59 o 
   6   4   2       12.81       12.94      1.11 o 
   7   4   2       17.33       16.59      1.26 o 
   8   4   2       35.53       32.33      3.06 o 
 -10   5   2        0.06        0.06      1.10 o 
  -9   5   2       11.04       11.71      0.86 o 
  -8   5   2       51.32       48.26      1.23 o 
  -7   5   2       12.78       12.14      0.59 o 
  -6   5   2      166.07      159.13      1.76 o 
  -5   5   2      114.85      112.44      1.15 o 
  -4   5   2      214.06      207.96      1.48 o 
  -3   5   2      105.76      101.79      0.91 o 
  -2   5   2       23.10       29.77      0.47 o 
  -1   5   2      275.14      279.67      2.21 o 
   0   5   2      284.84      277.76      2.13 o 
   1   5   2        0.09        0.88      0.18 o 
   2   5   2      212.87      216.19      1.60 o 
   3   5   2       20.04       18.61      0.50 o 
   4   5   2      115.48      107.17      2.46 o 
   5   5   2      129.57      119.82      2.41 o 
   6   5   2        2.90        2.12      0.74 o 
   7   5   2       58.80       64.10      2.77 o 
   8   5   2        2.09        1.58      1.67 o 
   9   5   2       33.11       30.89      3.35 o 
 -10   6   2        0.11       -0.31      1.10 o 
  -9   6   2        1.29        1.66      0.61 o 
  -8   6   2       11.82       11.98      0.72 o 
  -7   6   2       11.11       12.44      0.85 o 
  -6   6   2       46.81       46.88      1.06 o 
  -5   6   2       76.24       75.09      1.07 o 
  -4   6   2       42.89       39.19      0.86 o 
  -3   6   2       18.76       20.60      0.49 o 
  -2   6   2      161.31      163.75      1.53 o 
  -1   6   2       12.42       11.45      0.34 o 
   0   6   2      323.20      310.25      2.39 o 
   1   6   2       94.36       85.03      1.11 o 
   2   6   2        6.36        6.46      0.36 o 
   3   6   2       30.64       29.86      0.95 o 
   4   6   2       22.87       20.49      1.31 o 
   5   6   2        7.52        6.56      1.94 o 
   6   6   2       37.64       38.63      2.12 o 
   7   6   2        6.43        5.74      1.87 o 
   8   6   2        0.05       -0.57      1.48 o 
  -9   7   2        3.66        5.13      1.02 o 
  -8   7   2        7.41        7.60      1.12 o 
  -7   7   2       53.34       50.98      1.63 o 
  -6   7   2       63.30       64.47      1.70 o 
  -5   7   2       16.98       17.73      0.77 o 
  -4   7   2      282.95      276.01      2.89 o 
  -3   7   2       22.10       22.15      0.56 o 
  -2   7   2       46.40       45.68      0.72 o 
  -1   7   2      333.29      311.06      2.95 o 
   0   7   2        6.85        8.55      0.39 o 
   1   7   2       17.84       17.70      0.65 o 
   2   7   2      135.71      128.39      2.69 o 
   3   7   2       32.45       30.27      2.03 o 
   4   7   2       61.92       60.59      4.95 o 
   5   7   2       15.79       17.24      1.59 o 
   6   7   2        0.00       -0.33      1.34 o 
   7   7   2        9.15       12.34      2.39 o 
  -8   8   2        0.93       -0.28      1.06 o 
  -7   8   2        0.29       -0.41      0.79 o 
  -6   8   2       59.40       59.49      1.66 o 
  -5   8   2       20.69       21.52      0.88 o 
  -4   8   2       42.53       42.47      0.98 o 
  -3   8   2      103.75      107.33      1.55 o 
  -2   8   2       17.64       16.55      0.68 o 
  -1   8   2       13.70       16.47      0.71 o 
   0   8   2      154.17      141.58      2.22 o 
   1   8   2        3.21        3.87      0.65 o 
   2   8   2       54.49       56.79      1.73 o 
   3   8   2       12.10       10.32      1.30 o 
   4   8   2        0.13        0.02      0.44 o 
   5   8   2       16.19       13.68      2.34 o 
   6   8   2        5.02        7.32      2.10 o 
  -8   9   2       32.72       32.97      4.81 o 
  -7   9   2        1.56        0.84      1.04 o 
  -6   9   2       28.30       31.82      1.64 o 
  -5   9   2        0.68       -0.43      0.49 o 
  -4   9   2       23.95       23.45      1.09 o 
  -3   9   2        3.60        2.58      0.41 o 
  -2   9   2       23.67       23.26      0.71 o 
  -1   9   2        0.91        0.66      0.40 o 
   0   9   2        2.36        2.96      0.51 o 
   1   9   2        0.19        0.56      0.47 o 
   2   9   2       22.99       22.33      1.32 o 
   3   9   2       27.74       26.94      1.90 o 
   4   9   2        0.09        0.57      1.58 o 
   5   9   2        0.69       -0.29      1.58 o 
  -6  10   2       13.20       12.58      1.36 o 
  -5  10   2       25.64       25.96      1.18 o 
  -4  10   2       20.38       19.76      0.98 o 
  -3  10   2       20.83       19.42      1.19 o 
  -2  10   2      113.14      114.78      1.70 o 
  -1  10   2        0.44        0.61      0.47 o 
   0  10   2       10.47       11.42      0.79 o 
   1  10   2       10.49       10.50      1.11 o 
   2  10   2        3.59        2.68      1.82 o 
   3  10   2        0.19       -0.48      1.53 o 
   4  10   2       68.60       72.69      4.69 o 
  -5  11   2        0.15       -0.79      0.79 o 
  -4  11   2        1.83        2.07      0.64 o 
  -3  11   2        4.17        3.03      1.00 o 
  -2  11   2        8.57        9.49      0.56 o 
  -1  11   2       73.04       73.48      1.73 o 
   0  11   2        3.68        4.99      0.99 o 
   1  11   2        4.64        8.42      2.34 o 
   2  11   2       39.80       40.60      3.73 o 
  -2 -13   3        2.61        4.35      2.10 o 
  -1 -13   3        0.40        0.49      0.67 o 
   0 -13   3       37.62       35.58      3.68 o 
   1 -13   3        0.08        0.62      1.87 o 
  -4 -12   3        0.02        1.82      1.77 o 
  -3 -12   3        0.07        1.24      1.63 o 
  -2 -12   3        4.50        3.56      0.96 o 
  -1 -12   3        0.08       -0.53      1.00 o 
   0 -12   3        0.46        1.31      0.50 o 
   1 -12   3       34.44       33.24      3.40 o 
   3 -12   3       25.82       24.73      1.10 o 
   4 -12   3        5.66        6.48      0.51 o 
   5 -12   3        9.02        9.95      0.74 o 
  -6 -11   3        0.64        2.10      1.87 o 
  -5 -11   3        0.70        1.20      1.53 o 
  -4 -11   3        5.15        6.55      2.06 o 
  -3 -11   3       32.56       35.53      3.20 o 
  -2 -11   3        0.75        1.65      1.24 o 
  -1 -11   3       33.08       33.19      1.07 o 
   0 -11   3       22.77       20.38      0.76 o 
   1 -11   3        4.30        5.79      1.96 o 
   2 -11   3       23.63       19.23      2.63 o 
   3 -11   3      148.36      140.80      2.46 o 
   4 -11   3       15.16       13.97      0.65 o 
   5 -11   3       11.24       13.85      0.71 o 
   6 -11   3       63.85       59.40      2.68 o 
   7 -11   3       16.33       16.88      1.77 o 
  -7 -10   3       26.19       32.23      3.49 o 
  -6 -10   3       24.59       16.12      2.58 o 
  -5 -10   3        0.09       -0.14      1.39 o 
  -4 -10   3       30.30       32.38      3.06 o 
  -3 -10   3       61.18       62.68      1.80 o 
  -2 -10   3       28.79       24.81      0.95 o 
  -1 -10   3      153.61      150.82      1.97 o 
   0 -10   3        7.48        7.72      0.44 o 
   1 -10   3        9.67        9.70      1.53 o 
   2 -10   3        1.47        1.45      0.46 o 
   3 -10   3       28.97       30.01      0.87 o 
   4 -10   3       10.25        9.49      0.67 o 
   5 -10   3       30.40       28.40      0.99 o 
   6 -10   3       39.39       37.62      1.54 o 
   7 -10   3       56.76       48.06      2.73 o 
   8 -10   3        9.17        8.01      1.21 o 
  -8  -9   3        8.99        4.26      1.91 o 
  -7  -9   3       11.09        8.61      2.15 o 
  -6  -9   3       37.17       45.31      2.46 o 
  -5  -9   3       27.32       27.49      1.32 o 
  -4  -9   3        0.02       -0.34      0.43 o 
  -3  -9   3        4.55        5.06      0.45 o 
  -2  -9   3       33.68       33.28      0.69 o 
  -1  -9   3       76.09       73.78      0.90 o 
   0  -9   3        0.51        0.46      0.21 o 
   1  -9   3       18.99       17.78      0.59 o 
   2  -9   3       75.21       74.66      1.43 o 
   3  -9   3        3.84        4.16      0.39 o 
   4  -9   3       26.62       26.15      0.70 o 
   5  -9   3        5.95        6.49      0.55 o 
   6  -9   3       31.68       31.18      1.20 o 
   7  -9   3        0.09       -0.93      0.93 o 
   8  -9   3        4.85        4.73      1.10 o 
  -8  -8   3       34.09       33.72      3.40 o 
  -7  -8   3      199.39      193.42      9.56 o 
  -6  -8   3       47.39       50.95      2.33 o 
  -5  -8   3        4.40        4.62      0.55 o 
  -4  -8   3      115.31      113.23      1.62 o 
  -3  -8   3      249.75      241.33      2.39 o 
  -2  -8   3        4.67        4.23      0.34 o 
  -1  -8   3      513.93      500.82      3.92 o 
   0  -8   3        0.45        0.25      0.18 o 
   1  -8   3        1.65        1.28      0.17 o 
   2  -8   3       65.46       65.52      0.94 o 
   3  -8   3       37.18       39.16      0.68 o 
   4  -8   3       75.11       72.64      1.10 o 
   5  -8   3       54.69       56.88      1.15 o 
   6  -8   3        1.31        1.27      0.52 o 
   7  -8   3       39.75       38.84      1.83 o 
   8  -8   3       14.14       14.97      1.82 o 
   9  -8   3        0.79        0.67      1.29 o 
  -9  -7   3       46.17       43.76      3.68 o 
  -8  -7   3       33.72       34.62      3.20 o 
  -7  -7   3        9.65       11.05      1.65 o 
  -6  -7   3       67.55       59.80      1.64 o 
  -5  -7   3        2.24        0.75      0.39 o 
  -4  -7   3       15.42       14.13      0.60 o 
  -3  -7   3        3.34        3.87      0.28 o 
  -2  -7   3       21.17       21.31      0.47 o 
  -1  -7   3       33.13       34.37      0.47 o 
   0  -7   3       84.94       85.09      0.87 o 
   1  -7   3        9.01        8.98      0.27 o 
   2  -7   3        0.05        0.00      0.21 o 
   3  -7   3      221.30      224.23      2.31 o 
   4  -7   3        1.56        1.80      0.41 o 
   5  -7   3       68.62       65.96      1.48 o 
   6  -7   3       34.35       37.39      1.04 o 
   7  -7   3        8.06        7.87      0.95 o 
   8  -7   3       46.50       42.40      1.76 o 
   9  -7   3       23.09       27.62      1.91 o 
 -10  -6   3        0.18       -1.43      1.43 o 
  -9  -6   3        9.89       11.94      1.71 o 
  -8  -6   3       63.84       53.78      6.41 o 
  -7  -6   3       31.15       31.22      1.54 o 
  -6  -6   3        1.18        0.36      0.41 o 
  -5  -6   3       86.92       70.24      1.24 o 
  -4  -6   3        0.01        0.54      0.26 o 
  -3  -6   3        8.42        6.88      0.30 o 
  -2  -6   3        2.80        4.26      0.23 o 
  -1  -6   3       45.14       36.76      0.45 o 
   0  -6   3        2.79        1.99      0.21 o 
   1  -6   3       64.98       65.04      0.80 o 
   2  -6   3        0.56        0.04      0.17 o 
   3  -6   3        1.42        1.71      0.23 o 
   4  -6   3      140.07      141.06      1.50 o 
   5  -6   3       85.63       87.19      1.21 o 
   6  -6   3       99.07      103.42      1.56 o 
   7  -6   3       58.94       61.04      1.92 o 
   8  -6   3        4.81        4.49      1.67 o 
   9  -6   3       19.21       16.66      1.74 o 
  10  -6   3        2.35        2.06      1.77 o 
 -10  -5   3       63.29       57.39      4.35 o 
  -9  -5   3       12.27       13.68      2.44 o 
  -8  -5   3       16.80       16.36      1.49 o 
  -7  -5   3       84.65       80.29      2.23 o 
  -6  -5   3        3.82        3.89      0.47 o 
  -5  -5   3        7.12        8.65      0.43 o 
  -4  -5   3      140.82      159.92      1.32 o 
  -3  -5   3       38.50       23.30      0.40 o 
  -2  -5   3      911.34      880.29      5.07 o 
  -1  -5   3       85.69       84.16      0.72 o 
   0  -5   3       22.07       13.54      0.27 o 
   1  -5   3      323.99      380.07      3.16 o 
   2  -5   3      369.83      362.19      2.53 o 
   3  -5   3        3.33        5.27      0.26 o 
   4  -5   3      233.06      234.99      1.76 o 
   5  -5   3       11.45        9.68      0.42 o 
   6  -5   3       38.14       39.59      1.00 o 
   7  -5   3       75.64       69.46      1.79 o 
   8  -5   3        0.55        1.19      0.82 o 
   9  -5   3       19.54       15.83      1.74 o 
  10  -5   3       16.51       15.11      2.39 o 
 -10  -4   3        2.29        1.57      1.06 o 
  -9  -4   3        9.15        8.36      1.34 o 
  -8  -4   3        4.30        4.80      0.97 o 
  -7  -4   3        0.08       -0.43      0.43 o 
  -6  -4   3       21.55       23.33      0.76 o 
  -5  -4   3       14.04        8.77      0.36 o 
  -4  -4   3       48.98       29.78      0.51 o 
  -3  -4   3       65.34       90.08      0.85 o 
  -2  -4   3       53.11       50.91      0.46 o 
  -1  -4   3      123.28      133.05      0.91 o 
   0  -4   3      309.63      266.47      1.77 o 
   1  -4   3      941.04     1043.81      6.32 o 
   2  -4   3      864.95      886.98      5.91 o 
   3  -4   3      482.80      492.86      3.41 o 
   4  -4   3        0.00        0.19      0.20 o 
   5  -4   3       62.00       74.60      1.04 o 
   6  -4   3       55.45       57.03      0.91 o 
   7  -4   3        9.36       10.86      0.67 o 
   8  -4   3      213.16      215.04      4.08 o 
   9  -4   3       50.18       47.80      1.98 o 
  10  -4   3        0.08        0.14      1.53 o 
 -11  -3   3        0.22       -0.72      1.21 o 
 -10  -3   3        0.01       -0.48      0.95 o 
  -9  -3   3       25.42       29.91      1.91 o 
  -8  -3   3      139.36      142.93      1.93 o 
  -7  -3   3        2.19        1.37      0.33 o 
  -6  -3   3       25.45       22.86      0.50 o 
  -5  -3   3      100.21      128.27      1.00 o 
  -4  -3   3      228.98      229.11      1.51 o 
  -3  -3   3      109.99      113.84      0.74 o 
  -2  -3   3     1582.62     1701.45      8.78 o 
  -1  -3   3      147.49      134.11      0.85 o 
   0  -3   3      312.84      254.47      1.63 o 
   1  -3   3      435.01      504.53      3.39 o 
   2  -3   3      573.19      655.76      4.55 o 
   3  -3   3       99.74      123.39      1.11 o 
   4  -3   3      214.98      188.80      1.54 o 
   5  -3   3       56.69       63.92      0.78 o 
   6  -3   3       56.28       56.99      0.92 o 
   7  -3   3       93.70       91.26      1.50 o 
   8  -3   3        0.63        0.34      1.23 o 
   9  -3   3      103.69       97.32      3.16 o 
  10  -3   3        0.06        2.01      1.67 o 
 -11  -2   3       25.21       25.39      2.16 o 
 -10  -2   3       11.38       11.52      1.32 o 
  -9  -2   3       33.61       36.00      1.22 o 
  -8  -2   3       35.03       32.65      0.87 o 
  -7  -2   3      125.57      123.88      1.46 o 
  -6  -2   3      304.57      287.99      2.16 o 
  -5  -2   3       35.59       30.08      0.46 o 
  -4  -2   3      285.84      295.07      1.64 o 
  -3  -2   3       61.10       50.42      0.44 o 
  -2  -2   3      391.89      312.03      1.64 o 
  -1  -2   3      156.70      209.53      1.27 o 
   0  -2   3      364.63      336.65      2.03 o 
   1  -2   3      182.62      169.91      1.17 o 
   2  -2   3     1424.13     1411.74      8.68 o 
   3  -2   3        2.56        2.08      0.21 o 
   4  -2   3      212.09      216.54      1.83 o 
   5  -2   3        8.98        7.51      0.34 o 
   6  -2   3       13.08       11.13      0.51 o 
   7  -2   3       52.47       50.52      1.41 o 
   8  -2   3       28.55       28.65      1.52 o 
   9  -2   3       21.49       19.54      2.06 o 
  10  -2   3       45.06       44.14      2.50 o 
 -11  -1   3        2.41        0.41      1.03 o 
 -10  -1   3        1.93        3.66      1.03 o 
  -9  -1   3       75.56       70.98      1.71 o 
  -8  -1   3       17.89       16.01      0.68 o 
  -7  -1   3       18.31       17.77      0.62 o 
  -6  -1   3      803.09      778.21      5.04 o 
  -5  -1   3       71.66       74.66      0.67 o 
  -4  -1   3        0.04        3.25      0.18 o 
  -3  -1   3      599.67      775.72      3.78 o 
  -2  -1   3        1.03        4.45      0.15 o 
  -1  -1   3        0.42        1.08      0.11 o 
   0  -1   3       21.69        7.53      0.18 o 
   1  -1   3       14.08       18.44      0.27 o 
   2  -1   3       11.19        1.29      0.16 o 
   3  -1   3       39.34       48.34      0.55 o 
   4  -1   3       27.94       29.95      0.43 o 
   5  -1   3        2.18        2.22      0.26 o 
   6  -1   3       87.43       84.73      1.20 o 
   7  -1   3        7.09        8.08      0.56 o 
   8  -1   3       73.19       74.39      1.73 o 
   9  -1   3        2.27        3.96      0.80 o 
  10  -1   3        0.29        0.81      1.19 o 
 -11   0   3       17.59       12.24      2.30 o 
 -10   0   3        0.06       -0.64      0.64 o 
  -9   0   3        4.48        3.40      0.79 o 
  -8   0   3      185.12      180.42      2.31 o 
  -7   0   3        0.07       -0.31      0.31 o 
  -6   0   3        1.68        0.83      0.28 o 
  -5   0   3      300.39      348.90      2.10 o 
  -4   0   3      128.24       88.28      0.67 o 
  -3   0   3        0.29        7.01      0.20 o 
  -2   0   3     2702.57     2725.93     14.97 o 
  -1   0   3        0.01        1.03      0.11 o 
   0   0   3     1336.33     1300.77      7.05 o 
   1   0   3      183.83      264.71      1.43 o 
   2   0   3       51.53       54.23      0.47 o 
   3   0   3      835.08      879.29      4.79 o 
   4   0   3      281.91      259.85      2.45 o 
   5   0   3      189.63      179.81      1.70 o 
   6   0   3      290.69      285.41      2.85 o 
   7   0   3       23.59       23.33      0.90 o 
   8   0   3        9.20       10.93      1.03 o 
   9   0   3       87.39       82.82      2.07 o 
  10   0   3        7.76       10.76      2.25 o 
 -11   1   3        9.54        9.71      2.25 o 
 -10   1   3       14.96       14.96      1.16 o 
  -9   1   3       10.05        9.37      0.82 o 
  -8   1   3        2.39        2.23      0.45 o 
  -7   1   3       38.63       43.31      0.85 o 
  -6   1   3       15.50        9.81      0.39 o 
  -5   1   3        1.50        4.56      0.30 o 
  -4   1   3      184.08      193.71      1.28 o 
  -3   1   3       58.02       69.48      0.58 o 
  -2   1   3        6.58        0.67      0.14 o 
  -1   1   3        1.56        0.60      0.12 o 
   0   1   3      249.24      228.69      1.29 o 
   1   1   3     1145.67     1165.57      5.65 o 
   2   1   3      256.20      231.58      1.41 o 
   3   1   3       20.77       16.52      0.33 o 
   4   1   3      442.02      453.00      3.26 o 
   5   1   3       87.53       86.75      1.06 o 
   6   1   3       17.12       16.16      0.66 o 
   7   1   3      217.68      204.71      2.44 o 
   8   1   3        0.19        0.18      0.65 o 
   9   1   3        0.83        1.24      1.13 o 
  10   1   3       30.83       28.17      2.97 o 
 -11   2   3        0.91        0.05      1.63 o 
 -10   2   3       10.99       10.37      1.19 o 
  -9   2   3        1.00        0.41      0.67 o 
  -8   2   3        4.79        5.46      0.56 o 
  -7   2   3        0.38        0.07      0.33 o 
  -6   2   3       26.06       26.04      0.56 o 
  -5   2   3        0.01        0.02      0.23 o 
  -4   2   3        1.94        0.06      0.16 o 
  -3   2   3       54.77       68.33      0.51 o 
  -2   2   3        0.16        6.15      0.18 o 
  -1   2   3       69.08       51.25      0.44 o 
   0   2   3      286.93      276.97      1.62 o 
   1   2   3       40.69       55.21      0.54 o 
   2   2   3      488.21      488.38      3.10 o 
   3   2   3       40.98       47.59      0.65 o 
   4   2   3      219.80      210.01      1.73 o 
   5   2   3      156.89      158.62      1.58 o 
   6   2   3      272.95      268.07      2.44 o 
   7   2   3        0.20        0.34      0.31 o 
   8   2   3       74.20       67.21      2.22 o 
   9   2   3        4.86        6.61      2.63 o 
 -11   3   3        2.73        4.69      2.06 o 
 -10   3   3       12.82       14.69      1.12 o 
  -9   3   3       53.86       56.62      1.71 o 
  -8   3   3       18.98       18.89      1.13 o 
  -7   3   3      103.82       94.66      1.31 o 
  -6   3   3        0.05        0.12      0.30 o 
  -5   3   3       92.74       95.23      0.93 o 
  -4   3   3       42.26       66.39      0.62 o 
  -3   3   3      374.99      334.33      1.87 o 
  -2   3   3      153.18      152.45      0.97 o 
  -1   3   3      104.61      100.63      0.74 o 
   0   3   3      391.65      363.52      2.09 o 
   1   3   3      430.87      477.42      3.04 o 
   2   3   3       36.20       43.74      0.52 o 
   3   3   3      540.64      544.71      3.74 o 
   4   3   3        3.91        3.90      0.34 o 
   5   3   3       20.20       22.01      0.84 o 
   6   3   3      104.61       98.33      2.13 o 
   7   3   3        1.68        2.96      0.78 o 
   8   3   3       28.15       33.09      3.06 o 
 -10   4   3        9.68        9.29      1.51 o 
  -9   4   3        1.80        1.65      0.64 o 
  -8   4   3       25.86       27.15      1.31 o 
  -7   4   3       52.71       50.18      1.10 o 
  -6   4   3       17.99       17.20      0.60 o 
  -5   4   3       21.78       21.07      0.55 o 
  -4   4   3      557.63      563.77      3.60 o 
  -3   4   3      385.61      387.25      2.27 o 
  -2   4   3       39.86       37.66      0.42 o 
  -1   4   3      113.89      125.91      1.01 o 
   0   4   3       22.89       14.48      0.31 o 
   1   4   3      163.12      146.99      1.18 o 
   2   4   3      105.49      101.64      0.95 o 
   3   4   3       44.58       46.92      0.68 o 
   4   4   3        0.95       -0.08      0.33 o 
   5   4   3       31.19       26.55      1.17 o 
   6   4   3        0.01        0.10      0.63 o 
   7   4   3       50.75       50.43      2.47 o 
   8   4   3        1.28        1.29      1.53 o 
   9   4   3       18.14       23.10      3.06 o 
 -10   5   3        2.87        3.90      1.87 o 
  -9   5   3       15.02       15.97      1.16 o 
  -8   5   3        2.63        1.96      0.56 o 
  -7   5   3       10.68       11.06      0.64 o 
  -6   5   3       39.94       39.39      0.96 o 
  -5   5   3        7.16        6.38      0.36 o 
  -4   5   3        4.11        4.05      0.28 o 
  -3   5   3      967.09      937.64      6.22 o 
  -2   5   3        0.63        1.23      0.24 o 
  -1   5   3       87.03       82.19      0.85 o 
   0   5   3      538.90      500.48      3.07 o 
   1   5   3        0.24        0.40      0.14 o 
   2   5   3      319.12      311.91      2.95 o 
   3   5   3       95.87       87.25      1.62 o 
   4   5   3       58.50       60.04      2.25 o 
   5   5   3      145.99      142.86      3.95 o 
   6   5   3       23.66       26.35      2.68 o 
   7   5   3      118.63      130.03      5.93 o 
   8   5   3       52.96       50.98      3.92 o 
  -9   6   3       28.64       30.19      1.52 o 
  -8   6   3       20.77       20.44      0.89 o 
  -7   6   3       22.49       23.18      0.79 o 
  -6   6   3        7.85        8.04      0.72 o 
  -5   6   3       58.38       56.52      1.18 o 
  -4   6   3       10.68       10.48      0.49 o 
  -3   6   3       12.21       11.18      0.45 o 
  -2   6   3       36.31       34.87      0.69 o 
  -1   6   3       31.40       26.54      0.58 o 
   0   6   3       12.41        6.20      0.35 o 
   1   6   3       50.32       45.03      0.75 o 
   2   6   3        2.63        4.12      0.36 o 
   3   6   3      109.01      114.69      2.96 o 
   4   6   3        1.36        2.56      0.88 o 
   5   6   3       26.85       31.82      3.20 o 
   6   6   3       37.89       36.97      3.35 o 
   7   6   3        0.87       -0.81      1.39 o 
  -9   7   3        1.32        0.26      1.30 o 
  -8   7   3        9.56        9.48      1.06 o 
  -7   7   3        9.42       11.44      1.01 o 
  -6   7   3        5.33        6.11      0.79 o 
  -5   7   3        9.33       13.18      0.85 o 
  -4   7   3       30.83       28.79      0.86 o 
  -3   7   3        0.08        0.17      0.32 o 
  -2   7   3        0.05        0.07      0.28 o 
  -1   7   3       66.93       63.05      1.02 o 
   0   7   3        7.67        7.72      0.60 o 
   1   7   3       72.57       76.52      2.24 o 
   2   7   3        0.03        1.18      0.50 o 
   3   7   3        0.10       -0.03      0.47 o 
   4   7   3       78.68       78.13      2.97 o 
   5   7   3       13.14       19.56      2.58 o 
   6   7   3        1.28        1.77      1.58 o 
   7   7   3       64.06       60.50      4.26 o 
  -8   8   3        2.05        1.66      0.83 o 
  -7   8   3       28.88       30.78      1.40 o 
  -6   8   3        8.34        5.83      1.21 o 
  -5   8   3        0.35        0.10      0.85 o 
  -4   8   3       27.84       29.01      0.91 o 
  -3   8   3       32.21       31.06      0.87 o 
  -2   8   3       35.11       31.71      1.59 o 
  -1   8   3      107.02      110.30      1.71 o 
   0   8   3       22.90       24.76      0.97 o 
   1   8   3      135.79      131.14      2.66 o 
   2   8   3      131.04      136.23      4.00 o 
   3   8   3        0.07        0.79      0.85 o 
   4   8   3       40.23       41.40      1.34 o 
   5   8   3      162.72      164.13      6.89 o 
   6   8   3       28.55       36.49      3.44 o 
  -7   9   3        7.46        7.50      1.38 o 
  -6   9   3        0.56        0.51      1.03 o 
  -5   9   3       28.50       26.53      1.53 o 
  -4   9   3       31.28       32.78      1.21 o 
  -3   9   3        2.97        4.27      0.58 o 
  -2   9   3        6.77        5.16      0.56 o 
  -1   9   3        5.41        4.84      0.75 o 
   0   9   3       33.34       34.12      1.18 o 
   1   9   3       38.54       37.83      2.06 o 
   2   9   3       28.26       32.47      3.16 o 
   3   9   3       20.68       22.14      2.82 o 
   4   9   3       17.33       16.02      2.58 o 
  -6  10   3        1.43        1.28      1.07 o 
  -5  10   3        3.38        5.27      1.10 o 
  -4  10   3       28.57       28.49      1.21 o 
  -3  10   3       12.84       10.51      0.67 o 
  -2  10   3        0.49        0.21      0.81 o 
  -1  10   3      180.42      186.42      3.00 o 
   0  10   3       30.35       27.20      2.73 o 
   1  10   3       80.93       89.77      5.12 o 
   2  10   3       20.14       23.34      2.92 o 
   3  10   3        8.45        8.85      2.20 o 
  -3  11   3        0.85        0.17      0.67 o 
  -2  11   3       38.03       37.96      3.29 o 
  -1  11   3        4.97        6.34      0.84 o 
   0  11   3       27.38       25.06      3.30 o 
  -3 -13   4       11.60        9.37      2.34 o 
  -2 -13   4        1.86        4.02      2.01 o 
  -1 -13   4        5.96        6.82      0.88 o 
   0 -13   4       27.41       24.87      3.16 o 
   1 -13   4        0.10       -1.77      1.77 o 
  -5 -12   4       22.02       18.55      1.83 o 
  -4 -12   4       13.22       12.53      2.44 o 
  -3 -12   4       26.25       30.13      3.20 o 
  -2 -12   4       22.56       22.39      1.39 o 
  -1 -12   4        8.10        8.94      0.71 o 
   0 -12   4       25.95       28.67      1.22 o 
   1 -12   4        0.01       -0.04      1.70 o 
   2 -12   4        7.94        6.78      1.70 o 
   3 -12   4        0.43        1.30      0.42 o 
   4 -12   4        0.70        0.01      0.36 o 
   5 -12   4        0.77        0.64      0.43 o 
  -6 -11   4       22.60       24.25      3.06 o 
  -5 -11   4       30.13       29.22      3.20 o 
  -4 -11   4      154.52      161.74      7.20 o 
  -3 -11   4       29.10       31.51      1.67 o 
  -2 -11   4        2.42        2.90      0.59 o 
  -1 -11   4       49.35       47.48      1.95 o 
   0 -11   4        5.47        5.77      0.73 o 
   1 -11   4       20.15       22.05      2.18 o 
   2 -11   4        0.48        0.84      0.37 o 
   3 -11   4       12.40       12.58      0.76 o 
   4 -11   4        0.27        0.13      0.49 o 
   5 -11   4        1.94        1.14      0.49 o 
   6 -11   4        2.07        2.45      0.76 o 
   7 -11   4        6.16        6.89      1.43 o 
  -7 -10   4        3.01        2.87      1.72 o 
  -6 -10   4       56.06       58.11      4.11 o 
  -5 -10   4        2.44        1.98      0.77 o 
  -4 -10   4       24.36       26.36      1.32 o 
  -3 -10   4       51.83       53.13      1.43 o 
  -2 -10   4       17.82       16.37      0.60 o 
  -1 -10   4        6.62        6.68      0.41 o 
   0 -10   4      278.55      277.07      3.13 o 
   1 -10   4      123.17      125.40      1.86 o 
   2 -10   4       64.15       64.58      1.14 o 
   3 -10   4        0.53        0.18      0.35 o 
   4 -10   4       22.39       18.81      1.00 o 
   5 -10   4       48.45       49.44      1.98 o 
   6 -10   4       13.89       14.21      0.93 o 
   7 -10   4       60.41       61.07      2.80 o 
   8 -10   4        1.99        2.39      2.97 o 
  -7  -9   4       13.45       14.11      2.49 o 
  -6  -9   4        0.69        0.53      0.81 o 
  -5  -9   4       29.50       27.06      1.14 o 
  -4  -9   4       28.98       27.60      0.89 o 
  -3  -9   4       20.75       21.61      0.73 o 
  -2  -9   4        0.24        0.15      0.28 o 
  -1  -9   4      159.24      162.16      1.67 o 
   0  -9   4       32.34       34.33      0.61 o 
   1  -9   4       14.59       14.86      0.47 o 
   2  -9   4       63.43       64.94      0.98 o 
   3  -9   4        5.69        6.27      0.39 o 
   4  -9   4       16.24       15.90      0.63 o 
   5  -9   4        2.38        2.12      0.49 o 
   6  -9   4       12.74       13.18      0.90 o 
   7  -9   4       13.24       12.91      1.07 o 
   8  -9   4        0.13        0.45      0.95 o 
  -9  -8   4        0.42        1.45      1.30 o 
  -8  -8   4       41.22       41.99      3.59 o 
  -7  -8   4        0.74       -0.45      0.88 o 
  -6  -8   4        6.21        7.50      0.82 o 
  -5  -8   4       58.92       61.03      1.31 o 
  -4  -8   4       85.60       80.70      1.33 o 
  -3  -8   4      125.23      119.64      1.46 o 
  -2  -8   4       67.28       64.64      0.90 o 
  -1  -8   4       67.16       74.59      0.86 o 
   0  -8   4       69.87       74.48      0.86 o 
   1  -8   4      193.07      185.15      2.05 o 
   2  -8   4       79.04       84.25      1.05 o 
   3  -8   4      152.81      156.36      1.82 o 
   4  -8   4       29.85       29.19      0.75 o 
   5  -8   4        3.67        3.22      0.48 o 
   6  -8   4        1.84        2.24      0.64 o 
   7  -8   4       25.94       27.35      2.37 o 
   8  -8   4        1.86        1.45      1.01 o 
   9  -8   4        0.09        0.33      1.01 o 
  -9  -7   4       40.33       44.52      2.69 o 
  -8  -7   4        2.94        2.21      1.07 o 
  -7  -7   4      216.06      223.29      4.24 o 
  -6  -7   4        7.25        6.85      0.67 o 
  -5  -7   4       75.79       78.11      1.37 o 
  -4  -7   4      335.91      312.07      3.24 o 
  -3  -7   4        1.93        3.52      0.29 o 
  -2  -7   4      226.26      236.78      1.86 o 
  -1  -7   4      309.08      290.28      2.11 o 
   0  -7   4        4.88        7.88      0.35 o 
   1  -7   4      303.12      319.89      3.23 o 
   2  -7   4       39.73       37.66      0.59 o 
   3  -7   4        0.44        0.82      0.29 o 
   4  -7   4       13.59       16.01      0.59 o 
   5  -7   4       56.02       59.92      1.25 o 
   6  -7   4       33.90       32.87      1.14 o 
   7  -7   4        1.02        2.03      1.29 o 
   8  -7   4        1.47        2.47      1.40 o 
   9  -7   4       15.77       15.16      2.34 o 
 -10  -6   4        1.68        2.86      1.42 o 
  -9  -6   4       13.79       11.91      2.49 o 
  -7  -6   4        0.73       -1.00      1.29 o 
  -6  -6   4       60.91       62.18      1.37 o 
  -5  -6   4       37.73       43.70      0.95 o 
  -4  -6   4        4.52        1.63      0.29 o 
  -3  -6   4      281.42      243.69      1.78 o 
  -2  -6   4      208.11      230.52      1.66 o 
  -1  -6   4       44.38       48.47      0.53 o 
   0  -6   4       82.80       75.70      0.77 o 
   1  -6   4      191.95      200.14      1.87 o 
   2  -6   4        1.46        0.85      0.17 o 
   3  -6   4       53.55       46.46      0.60 o 
   4  -6   4       63.86       67.06      1.05 o 
   5  -6   4        4.36        4.40      0.45 o 
   6  -6   4       22.68       23.59      0.86 o 
   7  -6   4        0.44        0.57      0.73 o 
   8  -6   4        4.71        3.63      0.97 o 
   9  -6   4       78.02       83.93      4.45 o 
 -10  -5   4       10.86       10.38      2.49 o 
  -9  -5   4       38.72       40.70      3.54 o 
  -8  -5   4       50.37       44.09      2.12 o 
  -7  -5   4       67.77       68.83      2.02 o 
  -6  -5   4       35.68       34.58      1.00 o 
  -5  -5   4      529.34      476.06      3.89 o 
  -4  -5   4        4.06        8.07      0.35 o 
  -3  -5   4       63.48       56.40      0.62 o 
  -2  -5   4       58.76       49.39      0.52 o 
  -1  -5   4      650.27      722.39      4.54 o 
   0  -5   4      296.60      380.39      2.50 o 
   1  -5   4      123.16       85.16      0.76 o 
   2  -5   4       29.53       45.69      0.59 o 
   3  -5   4      147.49      159.17      1.40 o 
   4  -5   4       41.02       39.26      0.65 o 
   5  -5   4        0.18       -0.01      0.32 o 
   6  -5   4      111.65      111.48      1.67 o 
   7  -5   4       10.93       13.16      1.68 o 
   8  -5   4        4.60        3.92      1.21 o 
   9  -5   4       12.29       14.03      1.65 o 
  10  -5   4       15.84       13.10      2.39 o 
 -10  -4   4       61.77       53.29      2.65 o 
  -9  -4   4       29.55       37.60      2.42 o 
  -8  -4   4       71.17       73.79      3.02 o 
  -7  -4   4      119.28      114.81      1.64 o 
  -6  -4   4       89.84       84.68      1.05 o 
  -5  -4   4      276.02      263.20      2.26 o 
  -4  -4   4       64.48       63.04      0.76 o 
  -3  -4   4       22.20       25.06      0.36 o 
  -2  -4   4       98.18      121.97      0.86 o 
  -1  -4   4       16.61       56.44      0.54 o 
   0  -4   4       38.73       19.82      0.32 o 
   1  -4   4      605.36      704.72      4.89 o 
   2  -4   4     1419.35     1640.66     10.70 o 
   3  -4   4       75.97       93.76      0.92 o 
   4  -4   4        4.75        6.31      0.39 o 
   5  -4   4        8.85        7.38      0.47 o 
   6  -4   4        0.07        0.30      0.40 o 
   7  -4   4        4.30        4.80      0.77 o 
   8  -4   4        1.26        2.53      1.10 o 
   9  -4   4       40.09       39.98      3.16 o 
  10  -4   4        8.95        9.85      2.25 o 
 -11  -3   4       72.87       81.10      3.29 o 
 -10  -3   4        5.14        7.61      1.55 o 
  -9  -3   4      102.64      104.09      2.73 o 
  -8  -3   4       40.12       37.54      0.93 o 
  -7  -3   4        7.01        7.33      0.40 o 
  -6  -3   4      105.77      104.08      1.01 o 
  -5  -3   4      552.49      511.63      3.15 o 
  -4  -3   4      117.07      112.59      0.85 o 
  -3  -3   4      420.01      340.94      1.84 o 
  -2  -3   4      124.00      198.51      1.35 o 
  -1  -3   4      188.52      246.31      1.77 o 
   0  -3   4      589.52      634.47      4.17 o 
   1  -3   4      163.71      208.61      1.62 o 
   2  -3   4     1873.45     2097.86     12.98 o 
   3  -3   4       48.09       26.81      0.49 o 
   4  -3   4       15.40       21.92      0.56 o 
   5  -3   4      433.82      469.27      3.99 o 
   6  -3   4       29.53       28.70      0.90 o 
   7  -3   4        2.44        3.03      0.65 o 
   8  -3   4       12.89       11.50      1.17 o 
   9  -3   4       23.12       23.28      5.93 o 
  10  -3   4        1.24        0.62      1.72 o 
 -11  -2   4       47.47       44.17      2.56 o 
 -10  -2   4       54.46       55.35      2.04 o 
  -9  -2   4        8.56        9.29      0.82 o 
  -8  -2   4       87.07       88.58      1.56 o 
  -7  -2   4       79.05       69.43      1.03 o 
  -6  -2   4       56.71       53.79      0.69 o 
  -5  -2   4      464.36      448.08      2.64 o 
  -4  -2   4      193.87      154.65      1.00 o 
  -3  -2   4      349.51      424.67      2.18 o 
  -2  -2   4        1.23        0.20      0.15 o 
  -1  -2   4       12.63       14.30      0.29 o 
   0  -2   4     1187.56     1312.43      7.46 o 
   1  -2   4      120.06       74.99      0.68 o 
   2  -2   4       92.85       68.23      0.65 o 
   3  -2   4      302.47      349.34      2.30 o 
   4  -2   4       18.70       13.50      0.49 o 
   5  -2   4       46.26       50.77      0.85 o 
   6  -2   4      151.90      151.48      1.94 o 
   7  -2   4       38.70       39.25      1.13 o 
   8  -2   4       12.59       13.33      1.24 o 
   9  -2   4        0.23       -0.02      1.28 o 
  10  -2   4        5.29        5.26      1.91 o 
 -11  -1   4       12.32       14.30      2.49 o 
 -10  -1   4       25.35       24.40      2.10 o 
  -9  -1   4        0.01        0.40      0.57 o 
  -8  -1   4        1.49        2.10      0.48 o 
  -7  -1   4        0.40       -0.34      0.34 o 
  -6  -1   4        1.31        0.83      0.26 o 
  -5  -1   4       48.47       38.56      0.53 o 
  -4  -1   4      138.63      126.97      0.92 o 
  -3  -1   4        2.32        0.10      0.14 o 
  -2  -1   4        0.95        2.20      0.16 o 
  -1  -1   4      565.64      518.06      2.93 o 
   0  -1   4        4.63       24.34      0.33 o 
   1  -1   4       26.98       46.99      0.46 o 
   2  -1   4      166.04      130.09      1.02 o 
   3  -1   4      343.24      356.51      2.77 o 
   4  -1   4       34.39       38.35      0.56 o 
   5  -1   4      106.62      106.17      1.24 o 
   6  -1   4       44.67       43.86      0.98 o 
   7  -1   4        0.02        0.37      0.41 o 
   8  -1   4       86.24       90.31      1.78 o 
   9  -1   4        0.75        0.91      0.98 o 
  10  -1   4        2.63        0.86      1.67 o 
 -11   0   4       14.22       12.20      2.34 o 
 -10   0   4        2.94        3.96      0.90 o 
  -9   0   4      157.52      163.90      3.01 o 
  -8   0   4        0.01       -0.38      0.38 o 
  -7   0   4      140.73      137.06      1.63 o 
  -6   0   4      285.53      283.48      2.30 o 
  -5   0   4       14.04       15.86      0.41 o 
  -4   0   4      758.76      745.78      3.94 o 
  -3   0   4      621.77      623.22      3.73 o 
  -2   0   4      316.94      288.46      1.68 o 
  -1   0   4      554.20      695.60      3.96 o 
   0   0   4      590.65      546.86      2.89 o 
   1   0   4       27.44       31.22      0.38 o 
   2   0   4      435.51      465.04      2.75 o 
   3   0   4      105.52       82.09      0.72 o 
   4   0   4        6.99        4.77      0.32 o 
   5   0   4       61.99       64.43      0.93 o 
   6   0   4        0.06        0.04      0.38 o 
   7   0   4        0.20        0.21      0.41 o 
   8   0   4       10.23       12.05      1.27 o 
   9   0   4        7.24        5.67      1.38 o 
  10   0   4       19.54       14.49      2.39 o 
 -11   1   4       19.37       16.21      2.63 o 
 -10   1   4        3.55        3.09      0.87 o 
  -9   1   4        5.83        7.23      1.07 o 
  -8   1   4       73.03       73.83      1.43 o 
  -7   1   4       21.44       17.81      0.66 o 
  -6   1   4      430.11      384.77      2.98 o 
  -5   1   4      122.34      144.02      1.24 o 
  -4   1   4       43.93       30.72      0.48 o 
  -3   1   4      161.57      228.58      1.59 o 
  -2   1   4      398.24      418.83      2.37 o 
  -1   1   4       48.40       48.33      0.50 o 
   0   1   4      437.59      465.81      2.70 o 
   1   1   4      187.23      254.51      1.56 o 
   2   1   4       16.94       34.97      0.45 o 
   3   1   4        6.01       10.86      0.31 o 
   4   1   4        7.68       10.50      0.40 o 
   5   1   4        4.29        5.23      0.37 o 
   6   1   4       19.87       18.51      0.77 o 
   7   1   4        1.32        1.75      0.52 o 
   8   1   4        0.68        0.65      0.54 o 
   9   1   4       21.52       16.30      2.34 o 
 -11   2   4        0.50       -0.53      1.58 o 
 -10   2   4       38.56       40.21      1.62 o 
  -9   2   4        6.51        6.27      0.93 o 
  -8   2   4       24.21       24.59      0.95 o 
  -7   2   4       96.47       99.75      1.50 o 
  -6   2   4      133.73      117.79      1.23 o 
  -5   2   4      133.46      135.68      1.22 o 
  -4   2   4      209.62      195.97      1.30 o 
  -3   2   4      585.44      603.05      3.26 o 
  -2   2   4      270.21      257.60      1.56 o 
  -1   2   4      742.25      726.37      4.18 o 
   0   2   4       46.11       66.98      0.59 o 
   1   2   4      214.79      272.24      1.85 o 
   2   2   4       91.76       65.21      0.77 o 
   3   2   4       72.39       81.21      0.93 o 
   4   2   4      794.85      785.36      6.42 o 
   5   2   4       12.40       12.50      0.65 o 
   6   2   4       11.18       11.58      0.80 o 
   7   2   4       55.50       53.15      2.30 o 
   8   2   4       14.92       17.23      3.16 o 
 -10   3   4       49.07       58.19      1.87 o 
  -9   3   4       26.95       23.14      1.14 o 
  -8   3   4        8.14        7.14      0.63 o 
  -7   3   4       77.59       75.64      1.29 o 
  -6   3   4      207.70      200.49      2.12 o 
  -5   3   4       22.12       19.71      0.55 o 
  -4   3   4      262.00      251.26      1.97 o 
  -3   3   4       25.22       17.60      0.34 o 
  -2   3   4        6.38        8.19      0.24 o 
  -1   3   4       96.63      117.31      0.83 o 
   0   3   4        0.40        0.09      0.15 o 
   1   3   4       54.10       51.62      0.63 o 
   2   3   4       45.62       53.68      0.70 o 
   3   3   4        0.20        0.49      0.25 o 
   4   3   4       23.59       21.89      0.68 o 
   5   3   4      266.72      258.51      3.01 o 
   6   3   4        0.02       -0.38      0.48 o 
   7   3   4        4.28        3.25      1.43 o 
   9   3   4       18.19       19.18      2.87 o 
 -10   4   4        9.01        7.71      1.23 o 
  -9   4   4        0.99        0.83      0.62 o 
  -8   4   4       21.41       24.26      0.91 o 
  -7   4   4       13.87       13.85      0.73 o 
  -6   4   4       26.45       28.14      0.78 o 
  -5   4   4       12.05       13.03      0.54 o 
  -4   4   4        0.01       -0.15      0.24 o 
  -3   4   4        3.04        1.95      0.20 o 
  -2   4   4       75.33       69.54      0.65 o 
  -1   4   4       19.04       20.90      0.38 o 
   0   4   4      140.71      131.09      1.03 o 
   1   4   4        9.57        8.65      0.31 o 
   2   4   4        5.57        3.69      0.34 o 
   3   4   4       21.05       22.93      1.02 o 
   4   4   4       39.62       45.11      1.42 o 
   5   4   4        0.62        0.74      0.74 o 
   6   4   4       59.42       59.67      3.68 o 
   7   4   4        1.58        2.10      1.53 o 
   8   4   4       23.13       23.34      2.82 o 
 -10   5   4      163.48      176.38      6.93 o 
  -9   5   4        6.45        7.32      0.81 o 
  -8   5   4       13.43       16.57      0.91 o 
  -7   5   4      100.75      100.97      1.60 o 
  -6   5   4        3.37        3.29      0.46 o 
  -5   5   4      190.53      181.32      1.99 o 
  -4   5   4       44.03       43.53      0.74 o 
  -3   5   4      160.57      147.09      1.62 o 
  -2   5   4      121.87      125.66      1.32 o 
  -1   5   4       43.89       43.90      0.61 o 
   0   5   4      131.25      114.73      1.09 o 
   1   5   4      124.06      129.03      1.48 o 
   2   5   4       66.07       66.91      1.27 o 
   3   5   4       41.33       41.46      1.36 o 
   4   5   4      121.29      118.72      3.47 o 
   5   5   4        3.64        4.30      1.53 o 
   6   5   4        0.62        1.39      1.43 o 
   7   5   4       18.40       17.12      2.49 o 
   8   5   4        4.08        4.97      1.96 o 
  -9   6   4       13.71       14.49      1.31 o 
  -8   6   4        0.99        0.49      0.48 o 
  -7   6   4        0.10        0.25      0.60 o 
  -6   6   4       49.54       51.37      1.42 o 
  -5   6   4       14.03       14.33      0.83 o 
  -4   6   4       82.99       84.76      1.66 o 
  -3   6   4       13.25       14.28      0.51 o 
  -2   6   4       21.65       23.43      0.65 o 
  -1   6   4      118.73      119.59      1.47 o 
   0   6   4       72.43       59.41      0.99 o 
   1   6   4       59.00       49.42      0.85 o 
   2   6   4       50.24       47.94      1.13 o 
   3   6   4       11.20       11.34      1.01 o 
   4   6   4        0.01       -0.39      0.77 o 
   5   6   4       23.96       18.60      2.77 o 
   6   6   4        6.70        6.46      1.91 o 
   7   6   4        0.61        2.82      1.72 o 
  -8   7   4       21.50       22.74      1.35 o 
  -7   7   4       16.46       16.34      1.14 o 
  -6   7   4       18.13       20.86      1.15 o 
  -5   7   4        1.51        1.01      0.64 o 
  -4   7   4       14.23       16.02      1.02 o 
  -3   7   4      103.95      104.33      1.53 o 
  -2   7   4       63.39       67.08      1.17 o 
  -1   7   4        1.05        0.98      0.38 o 
   0   7   4       37.92       39.95      1.48 o 
   1   7   4       57.63       55.72      1.54 o 
   2   7   4       16.88       17.10      0.88 o 
   3   7   4       98.91      100.09      2.24 o 
   4   7   4        4.79        4.64      1.63 o 
   5   7   4        1.00       -0.77      1.34 o 
   6   7   4       18.19       18.08      2.63 o 
  -8   8   4       18.61       21.55      1.54 o 
  -7   8   4       14.51       13.57      1.97 o 
  -6   8   4       27.88       26.60      1.30 o 
  -5   8   4       72.58       68.91      1.79 o 
  -4   8   4        0.06       -0.52      0.52 o 
  -3   8   4        2.42        2.49      0.48 o 
  -2   8   4       90.70       89.63      1.45 o 
  -1   8   4       14.84       14.69      0.88 o 
   0   8   4        1.83        2.33      0.71 o 
   1   8   4        1.71        0.93      0.78 o 
   2   8   4        7.78        7.94      1.31 o 
   3   8   4        0.01        1.58      1.43 o 
   4   8   4       20.05       18.75      2.68 o 
   5   8   4       11.30       10.38      2.34 o 
  -6   9   4       10.75       11.17      1.47 o 
  -5   9   4        5.65        6.23      1.83 o 
  -4   9   4        7.81        5.83      1.00 o 
  -3   9   4       16.19       15.62      1.13 o 
  -2   9   4        0.48        0.06      0.53 o 
  -1   9   4       78.07       81.14      2.30 o 
   0   9   4       18.29       20.08      1.91 o 
   1   9   4        0.93        0.62      1.63 o 
   2   9   4        3.03        3.59      1.82 o 
   3   9   4        1.38        0.96      1.63 o 
  -5  10   4        4.36        5.12      1.17 o 
  -4  10   4        0.19       -0.84      0.84 o 
  -3  10   4       13.27       12.87      2.52 o 
  -2  10   4        7.06        6.57      0.90 o 
  -1  10   4       17.05       19.10      3.71 o 
   0  10   4        4.28        1.87      1.82 o 
   1  10   4        0.13       -1.53      1.53 o 
  -3 -13   5       31.27       31.18      1.77 o 
  -2 -13   5       18.11       20.45      1.43 o 
  -1 -13   5       21.76       24.76      1.02 o 
   0 -13   5        0.12       -1.08      2.46 o 
   1 -13   5       11.81       10.07      1.70 o 
   2 -13   5       29.74       28.58      1.32 o 
   3 -13   5        0.19       -0.48      0.57 o 
   4 -13   5       78.33       77.07      2.13 o 
  -5 -12   5        0.03        0.34      1.20 o 
  -4 -12   5        0.19        0.26      1.11 o 
  -3 -12   5        0.03        0.29      0.81 o 
  -2 -12   5        0.00       -0.37      0.68 o 
  -1 -12   5       23.42       20.09      1.31 o 
   0 -12   5        8.11        6.76      1.43 o 
   1 -12   5        9.76        9.85      0.88 o 
   2 -12   5        9.29       10.05      0.81 o 
   3 -12   5       18.86       19.21      0.96 o 
   4 -12   5        0.68        0.43      0.54 o 
   5 -12   5       14.91       14.38      1.34 o 
  -6 -11   5       16.01       19.75      1.93 o 
  -5 -11   5        0.29       -0.41      0.73 o 
  -4 -11   5        0.80        0.94      0.74 o 
  -3 -11   5        1.21        1.07      0.67 o 
  -2 -11   5       84.50       84.19      2.00 o 
  -1 -11   5        3.19        3.57      0.59 o 
   0 -11   5       99.21       97.14      2.52 o 
   1 -11   5       25.03       27.34      2.73 o 
   2 -11   5        4.24        2.01      0.52 o 
   3 -11   5       61.24       57.47      1.59 o 
   4 -11   5       16.75       16.58      0.99 o 
   5 -11   5        0.44       -0.65      0.65 o 
   6 -11   5       13.15       16.24      1.20 o 
   7 -11   5        1.46        2.92      1.29 o 
  -7 -10   5       96.21       95.43      3.59 o 
  -6 -10   5       41.99       42.00      1.56 o 
  -5 -10   5       52.28       50.96      1.61 o 
  -4 -10   5       28.03       27.99      1.18 o 
  -3 -10   5        2.35        1.85      0.51 o 
  -2 -10   5      163.05      167.34      1.98 o 
  -1 -10   5       55.63       55.66      0.96 o 
   0 -10   5       73.79       73.51      1.06 o 
   1 -10   5        3.43        3.59      0.53 o 
   2 -10   5       43.63       45.25      1.11 o 
   3 -10   5        0.14        0.02      0.60 o 
   4 -10   5       52.85       53.21      2.56 o 
   5 -10   5        0.09        0.07      0.53 o 
   6 -10   5        5.53        7.59      0.82 o 
   7 -10   5        3.07        4.12      1.24 o 
  -8  -9   5        2.97        3.20      1.67 o 
  -7  -9   5       33.68       35.66      1.74 o 
  -6  -9   5      127.83      132.03      2.65 o 
  -5  -9   5        0.01       -0.25      0.54 o 
  -4  -9   5        0.20        0.66      0.45 o 
  -3  -9   5      157.16      147.61      1.89 o 
  -2  -9   5       56.81       54.93      0.99 o 
  -1  -9   5       46.84       45.78      0.85 o 
   0  -9   5      243.36      243.65      2.29 o 
   1  -9   5        1.02        0.73      0.30 o 
   2  -9   5       33.70       33.87      0.92 o 
   3  -9   5       74.82       74.66      1.24 o 
   4  -9   5       26.16       27.79      0.84 o 
   5  -9   5       15.58       12.65      1.22 o 
   6  -9   5        0.86        0.83      0.62 o 
   7  -9   5        5.46        7.68      1.18 o 
   8  -9   5       19.95       19.88      1.62 o 
  -9  -8   5        2.20        2.53      1.32 o 
  -8  -8   5       88.11       87.42      4.78 o 
  -7  -8   5        6.90        7.03      0.78 o 
  -6  -8   5       40.08       38.98      1.25 o 
  -5  -8   5      104.18       98.74      1.61 o 
  -4  -8   5        1.00       -0.15      0.33 o 
  -3  -8   5        5.40        7.13      0.56 o 
  -2  -8   5      172.60      169.88      1.60 o 
  -1  -8   5       22.79       22.47      0.59 o 
   0  -8   5       73.75       69.93      0.99 o 
   1  -8   5       77.93       77.31      1.04 o 
   2  -8   5        0.85        0.89      0.29 o 
   3  -8   5       27.65       26.89      0.76 o 
   4  -8   5       66.31       69.22      1.28 o 
   5  -8   5       23.87       25.37      1.53 o 
   6  -8   5       94.67       95.63      3.05 o 
   7  -8   5        0.23        0.33      0.91 o 
   8  -8   5        9.80       10.48      1.40 o 
  -9  -7   5       12.20       11.76      2.06 o 
  -8  -7   5       15.77       16.69      1.96 o 
  -7  -7   5       21.06       19.03      2.63 o 
  -6  -7   5        1.19        1.15      0.56 o 
  -5  -7   5        0.89        1.23      0.40 o 
  -4  -7   5       96.90       90.40      1.29 o 
  -3  -7   5        4.33        5.44      0.35 o 
  -2  -7   5      109.07      102.77      0.98 o 
  -1  -7   5       46.88       44.02      0.61 o 
   0  -7   5        0.97        1.32      0.23 o 
   1  -7   5       31.88       38.79      0.66 o 
   2  -7   5        4.00        3.51      0.28 o 
   3  -7   5       53.46       52.59      0.84 o 
   4  -7   5       34.04       32.66      0.85 o 
   5  -7   5        0.20       -0.13      0.40 o 
   6  -7   5        0.29        0.51      0.57 o 
   7  -7   5       85.05       77.26      2.69 o 
   8  -7   5        0.27        0.11      0.98 o 
   9  -7   5        0.02       -0.96      1.39 o 
 -10  -6   5       12.57       13.77      2.82 o 
  -9  -6   5       59.97       56.29      3.97 o 
  -8  -6   5       13.48       12.82      2.30 o 
  -7  -6   5       26.90       26.24      1.50 o 
  -6  -6   5      120.04      115.54      1.62 o 
  -5  -6   5        7.39        6.55      0.47 o 
  -4  -6   5       59.08       53.52      0.80 o 
  -3  -6   5       91.15      110.34      0.89 o 
  -2  -6   5        2.79        0.38      0.19 o 
  -1  -6   5      261.26      269.46      2.02 o 
   0  -6   5       48.35       43.06      0.58 o 
   1  -6   5       18.35       13.84      0.41 o 
   2  -6   5      719.52      776.69      6.34 o 
   3  -6   5        8.44       11.71      0.42 o 
   4  -6   5       93.15       94.08      1.85 o 
   5  -6   5       58.88       61.52      1.24 o 
   6  -6   5        4.09        4.31      0.79 o 
   7  -6   5        6.53        8.20      1.02 o 
   8  -6   5       50.46       47.48      3.61 o 
   9  -6   5       31.85       32.19      3.01 o 
 -10  -5   5       18.58       22.38      3.01 o 
  -9  -5   5        1.24        0.96      2.08 o 
  -8  -5   5      161.62      162.24      3.49 o 
  -7  -5   5       30.03       33.39      1.10 o 
  -6  -5   5        8.90       11.40      0.62 o 
  -5  -5   5       43.25       43.38      0.82 o 
  -4  -5   5        0.54       -0.18      0.19 o 
  -3  -5   5      426.31      413.04      2.56 o 
  -2  -5   5      114.44      108.84      0.91 o 
  -1  -5   5      304.56      320.98      2.19 o 
   0  -5   5      318.56      301.51      2.19 o 
   1  -5   5       54.28       62.39      0.77 o 
   2  -5   5        8.71        7.32      0.28 o 
   3  -5   5      660.44      677.23      5.35 o 
   4  -5   5       29.12       27.72      0.74 o 
   5  -5   5       45.47       43.73      1.07 o 
   6  -5   5      138.39      136.63      2.17 o 
   7  -5   5        6.17        5.79      0.95 o 
   8  -5   5       28.36       30.72      2.12 o 
   9  -5   5       32.76       24.77      2.73 o 
 -10  -4   5        0.77       -1.07      1.07 o 
  -9  -4   5        0.55       -0.76      1.03 o 
  -8  -4   5       13.60       15.60      0.57 o 
  -7  -4   5       29.20       31.79      0.66 o 
  -6  -4   5       23.39       24.51      0.53 o 
  -5  -4   5       75.53       68.43      0.77 o 
  -4  -4   5      421.96      416.84      2.53 o 
  -3  -4   5       29.72       29.02      0.43 o 
  -2  -4   5      358.79      348.09      2.19 o 
  -1  -4   5       72.33       99.04      0.82 o 
   0  -4   5        3.83        6.15      0.24 o 
   1  -4   5      503.78      499.03      3.63 o 
   2  -4   5      472.28      485.45      3.17 o 
   3  -4   5      245.59      248.51      2.00 o 
   4  -4   5       89.44       91.30      1.25 o 
   5  -4   5        0.11        0.29      0.38 o 
   6  -4   5        0.34        0.34      0.46 o 
   7  -4   5       24.19       27.22      1.82 o 
   8  -4   5        1.04        0.70      1.07 o 
   9  -4   5       15.41       19.26      2.42 o 
 -11  -3   5       15.10       14.08      1.80 o 
 -10  -3   5        0.93       -0.89      0.89 o 
  -9  -3   5       31.16       31.37      2.39 o 
  -8  -3   5       22.70       20.50      0.97 o 
  -7  -3   5      123.81      123.58      1.48 o 
  -6  -3   5       80.32       83.10      1.01 o 
  -5  -3   5      558.09      533.88      3.49 o 
  -4  -3   5        0.07        0.13      0.19 o 
  -3  -3   5      407.24      474.16      2.57 o 
  -2  -3   5      120.53      175.91      1.16 o 
  -1  -3   5      283.62      226.86      1.39 o 
   0  -3   5      264.30      280.08      1.87 o 
   1  -3   5        0.36        3.81      0.22 o 
   2  -3   5      179.63      182.50      1.33 o 
   3  -3   5      173.49      192.41      1.93 o 
   4  -3   5       23.33       25.79      0.60 o 
   5  -3   5       45.62       45.58      1.02 o 
   6  -3   5       37.59       39.35      1.56 o 
   7  -3   5       41.16       45.41      2.76 o 
   8  -3   5       19.30       15.04      1.29 o 
   9  -3   5        1.42        1.92      1.34 o 
 -11  -2   5        0.23        1.86      1.25 o 
 -10  -2   5        3.59        3.50      0.76 o 
  -9  -2   5        9.19       11.85      1.08 o 
  -8  -2   5       60.18       62.47      1.33 o 
  -7  -2   5       78.58       76.43      1.08 o 
  -6  -2   5       57.16       60.52      1.04 o 
  -5  -2   5      265.68      268.63      1.90 o 
  -4  -2   5      121.44      154.36      1.07 o 
  -3  -2   5      530.56      444.85      2.50 o 
  -2  -2   5      506.54      616.90      3.53 o 
  -1  -2   5     1064.05     1108.86      6.58 o 
   0  -2   5      208.92      229.52      1.54 o 
   1  -2   5        7.75        8.01      0.31 o 
   2  -2   5       50.63       64.45      0.70 o 
   3  -2   5      103.38      104.22      1.02 o 
   4  -2   5       38.50       38.98      0.66 o 
   5  -2   5      158.01      156.17      1.76 o 
   6  -2   5        0.36        1.29      0.43 o 
   7  -2   5       19.11       19.84      0.98 o 
   8  -2   5       23.97       22.09      1.46 o 
   9  -2   5       11.86       12.83      2.01 o 
 -11  -1   5       37.86       44.48      2.62 o 
 -10  -1   5        5.71        4.92      0.97 o 
  -9  -1   5        1.16        0.36      0.61 o 
  -8  -1   5       64.84       66.41      1.47 o 
  -7  -1   5      114.09      115.55      1.47 o 
  -6  -1   5        0.57        1.43      0.31 o 
  -5  -1   5      162.56      126.85      1.09 o 
  -4  -1   5      372.47      418.44      2.59 o 
  -3  -1   5       32.42       37.02      0.44 o 
  -2  -1   5       53.06       40.73      0.49 o 
  -1  -1   5      431.90      490.46      2.84 o 
   0  -1   5        6.36        3.95      0.19 o 
   1  -1   5      900.17      871.69      4.80 o 
   2  -1   5       27.69       29.51      0.49 o 
   3  -1   5      136.84      129.03      1.38 o 
   4  -1   5      124.58      129.28      1.37 o 
   5  -1   5       14.24       15.32      0.60 o 
   6  -1   5       79.74       79.80      1.41 o 
   7  -1   5       44.92       48.04      1.17 o 
   8  -1   5       27.14       23.43      1.18 o 
   9  -1   5        1.51        2.20      1.29 o 
 -11   0   5        0.04       -0.43      1.15 o 
 -10   0   5       15.20       13.42      1.17 o 
  -9   0   5       15.71       14.54      1.07 o 
  -8   0   5        5.80        7.60      0.68 o 
  -7   0   5       89.36       90.13      1.45 o 
  -6   0   5      110.35      115.79      1.32 o 
  -5   0   5        0.09        0.28      0.27 o 
  -4   0   5      123.35      113.80      0.96 o 
  -3   0   5      308.17      348.53      2.18 o 
  -2   0   5       31.07       40.11      0.47 o 
  -1   0   5      257.09      189.59      1.41 o 
   0   0   5       77.09       98.20      0.76 o 
   1   0   5      139.20      131.58      0.97 o 
   2   0   5      516.33      562.25      3.61 o 
   3   0   5       15.17       17.13      0.50 o 
   4   0   5       46.05       43.71      0.77 o 
   5   0   5      522.57      528.43      4.60 o 
   6   0   5        1.81        1.94      0.46 o 
   7   0   5      186.87      194.81      2.55 o 
   8   0   5       60.17       57.60      1.85 o 
   9   0   5        9.12        7.62      1.50 o 
 -11   1   5        3.61        4.59      1.96 o 
 -10   1   5        0.10        0.53      0.78 o 
  -9   1   5       73.92       82.69      1.93 o 
  -8   1   5        0.30        0.18      0.49 o 
  -7   1   5        4.33        4.90      0.45 o 
  -6   1   5       14.38        8.93      0.51 o 
  -5   1   5      129.77      113.18      1.15 o 
  -4   1   5       50.04       53.78      0.70 o 
  -3   1   5       57.33       28.23      0.43 o 
  -2   1   5       31.04       18.00      0.34 o 
  -1   1   5      124.39      129.70      1.08 o 
   0   1   5       50.65       53.20      0.53 o 
   1   1   5        0.00        0.36      0.17 o 
   2   1   5      303.29      327.36      2.34 o 
   3   1   5      107.84      106.92      1.13 o 
   4   1   5       82.32       86.03      1.25 o 
   5   1   5        2.52        2.85      0.34 o 
   6   1   5       50.87       47.80      1.12 o 
   7   1   5        1.75        1.64      0.39 o 
   8   1   5        1.49        1.59      1.08 o 
   9   1   5        2.02        0.62      1.53 o 
 -10   2   5       34.58       29.08      1.70 o 
  -9   2   5        0.65        0.67      0.63 o 
  -8   2   5       60.72       62.03      1.35 o 
  -7   2   5        9.98       10.28      0.61 o 
  -6   2   5       52.03       43.75      0.91 o 
  -5   2   5       20.78       23.23      0.53 o 
  -4   2   5       87.20       91.34      0.90 o 
  -3   2   5      535.88      546.68      3.19 o 
  -2   2   5        7.35        8.66      0.27 o 
  -1   2   5       84.29       86.34      0.78 o 
   0   2   5      132.10      140.64      1.07 o 
   1   2   5      460.22      427.44      2.91 o 
   2   2   5        7.91        9.45      0.43 o 
   3   2   5      155.36      151.93      1.72 o 
   4   2   5       66.20       63.91      1.19 o 
   5   2   5       51.44       51.98      1.65 o 
   6   2   5       50.21       47.68      3.18 o 
   7   2   5       67.53       68.38      2.66 o 
 -10   3   5        3.40        1.97      0.96 o 
  -9   3   5       62.74       64.25      2.12 o 
  -8   3   5       11.28       11.78      0.74 o 
  -7   3   5       29.67       31.77      0.95 o 
  -6   3   5       25.63       24.69      0.77 o 
  -5   3   5       39.72       36.30      0.79 o 
  -4   3   5      223.14      206.28      1.85 o 
  -3   3   5      290.37      276.25      1.99 o 
  -2   3   5     1279.32     1229.36      7.35 o 
  -1   3   5      189.17      176.74      1.23 o 
   0   3   5       13.93       16.50      0.36 o 
   1   3   5      504.48      481.08      3.35 o 
   2   3   5      195.45      190.74      1.88 o 
   3   3   5       39.34       38.05      0.99 o 
   4   3   5      158.06      152.54      2.44 o 
   5   3   5        6.94        7.57      0.71 o 
   6   3   5       20.42       22.21      2.27 o 
   7   3   5       46.49       45.86      3.30 o 
   8   3   5        4.64        8.80      2.10 o 
 -10   4   5        0.76        0.44      2.46 o 
  -9   4   5        8.92       10.27      0.92 o 
  -8   4   5        0.31        0.63      0.51 o 
  -7   4   5       25.56       24.16      0.88 o 
  -6   4   5        2.44        1.89      0.43 o 
  -5   4   5       38.99       37.24      0.80 o 
  -4   4   5       63.40       60.77      0.97 o 
  -3   4   5       45.42       41.89      0.72 o 
  -2   4   5       92.94       99.27      1.07 o 
  -1   4   5       54.20       53.96      0.71 o 
   0   4   5       53.57       58.90      0.77 o 
   1   4   5      222.71      187.14      2.16 o 
   2   4   5       96.97       92.61      2.01 o 
   3   4   5      105.61      101.10      2.19 o 
   4   4   5        5.05        8.56      0.93 o 
   5   4   5        8.14        8.50      2.06 o 
   6   4   5       16.92       15.11      2.25 o 
   7   4   5        2.31        0.43      1.53 o 
  -9   5   5        1.11        3.26      0.93 o 
  -8   5   5       45.63       46.97      1.38 o 
  -7   5   5        7.13        7.77      0.67 o 
  -6   5   5       21.34       21.84      0.84 o 
  -5   5   5      115.49      118.32      1.77 o 
  -4   5   5       31.84       27.12      0.62 o 
  -3   5   5       58.76       55.83      0.81 o 
  -2   5   5      116.32      105.32      1.14 o 
  -1   5   5       74.79       74.88      0.98 o 
   0   5   5      139.27      131.74      1.38 o 
   1   5   5       60.35       63.08      1.13 o 
   2   5   5        1.69        3.47      0.57 o 
   3   5   5       18.35       15.73      1.12 o 
   4   5   5       91.92       90.67      3.06 o 
   5   5   5       17.52       14.02      2.13 o 
   6   5   5       49.52       58.54      3.87 o 
   7   5   5       22.76       25.20      2.92 o 
  -9   6   5        0.56       -0.44      0.93 o 
  -8   6   5       18.93       18.70      1.29 o 
  -7   6   5       41.99       43.57      1.49 o 
  -6   6   5        0.42        0.94      0.60 o 
  -5   6   5       12.80       13.14      1.23 o 
  -4   6   5       62.88       63.27      1.39 o 
  -3   6   5        0.47        0.79      0.41 o 
  -2   6   5       73.93       71.37      1.36 o 
  -1   6   5        7.68        8.94      0.59 o 
   0   6   5       12.93       13.81      0.54 o 
   1   6   5       76.73       79.96      2.04 o 
   2   6   5        1.68        1.39      0.53 o 
   3   6   5       49.38       55.80      1.94 o 
   4   6   5       10.74       10.73      1.40 o 
   5   6   5        3.65        6.98      1.87 o 
   6   6   5       71.25       77.86      4.59 o 
  -8   7   5        6.01        5.96      1.12 o 
  -7   7   5        1.70        1.34      0.78 o 
  -6   7   5       74.70       78.19      2.30 o 
  -5   7   5       21.15       19.90      1.11 o 
  -4   7   5       55.80       56.27      1.37 o 
  -3   7   5        3.94        3.59      0.57 o 
  -2   7   5       12.26       12.57      0.67 o 
  -1   7   5       31.83       28.78      1.14 o 
   0   7   5       61.69       62.38      2.30 o 
   1   7   5        1.03        1.76      0.80 o 
   2   7   5      132.23      132.71      2.30 o 
   3   7   5       10.13        9.72      0.96 o 
   4   7   5        2.33        2.16      0.76 o 
   5   7   5       56.50       53.56      3.92 o 
  -7   8   5       13.82       14.97      1.32 o 
  -6   8   5        0.52        0.93      0.72 o 
  -5   8   5       40.33       41.48      1.50 o 
  -4   8   5        4.45        4.48      1.03 o 
  -3   8   5       83.95       84.77      1.68 o 
  -2   8   5        7.37        7.76      0.89 o 
  -1   8   5        7.23        6.05      0.98 o 
   0   8   5      289.22      304.14      7.15 o 
   1   8   5        4.71        6.30      1.70 o 
   2   8   5       34.75       38.07      3.16 o 
   3   8   5       66.59       69.78      4.35 o 
   4   8   5        8.29        9.95      2.20 o 
  -5   9   5        2.63        2.97      1.13 o 
  -4   9   5        1.80        2.52      0.89 o 
  -3   9   5        2.52        2.24      0.99 o 
  -2   9   5       14.07       13.30      1.70 o 
  -1   9   5        1.78        1.32      1.39 o 
   0   9   5       42.47       43.04      2.85 o 
   1   9   5       79.92       77.24      4.69 o 
   2   9   5        2.54        3.06      1.82 o 
  -2  10   5        1.70        1.26      1.65 o 
  -3 -13   6       76.83       78.84      4.59 o 
  -2 -13   6        0.01       -0.70      0.72 o 
  -1 -13   6       12.26        9.00      1.04 o 
   0 -13   6       17.71       17.51      1.89 o 
   1 -13   6        8.80       10.07      1.51 o 
   2 -13   6        0.01       -0.74      0.74 o 
   3 -13   6        0.94        1.34      0.81 o 
   4 -13   6        0.20        0.05      0.86 o 
  -5 -12   6       18.34       20.06      2.52 o 
  -4 -12   6       35.08       32.32      2.80 o 
  -3 -12   6        6.52        7.32      0.91 o 
  -2 -12   6       32.05       28.56      1.60 o 
  -1 -12   6        1.96        4.55      1.40 o 
   0 -12   6       50.91       44.42      1.77 o 
   1 -12   6      129.53      123.19      2.50 o 
   2 -12   6        5.64        6.00      0.73 o 
   3 -12   6        2.93        2.98      0.66 o 
   4 -12   6        1.52        2.19      1.05 o 
   5 -12   6        0.19        0.65      0.96 o 
  -6 -11   6        0.09       -0.04      0.79 o 
  -5 -11   6       33.96       34.71      1.42 o 
  -4 -11   6       14.48       12.93      0.97 o 
  -3 -11   6        3.54        4.77      1.21 o 
  -2 -11   6        5.20        6.00      0.99 o 
  -1 -11   6        0.18       -0.25      0.41 o 
   0 -11   6       12.33       14.75      0.96 o 
   1 -11   6      106.75      107.45      1.90 o 
   2 -11   6       29.15       28.10      1.20 o 
   3 -11   6        0.01       -0.65      0.65 o 
   4 -11   6       21.15       18.82      1.15 o 
   5 -11   6       12.93       13.04      1.41 o 
   6 -11   6       22.05       21.20      1.40 o 
  -7 -10   6        0.07        0.73      0.74 o 
  -6 -10   6        1.16        2.05      0.76 o 
  -5 -10   6       57.17       63.12      1.77 o 
  -4 -10   6        1.08        0.78      0.60 o 
  -3 -10   6       77.18       74.86      1.56 o 
  -2 -10   6        0.62        0.56      0.46 o 
  -1 -10   6        0.09       -0.17      0.32 o 
   0 -10   6       65.15       66.38      1.64 o 
   1 -10   6        1.08        1.29      0.36 o 
   2 -10   6       11.16       12.30      0.57 o 
   3 -10   6       66.19       65.99      1.38 o 
   4 -10   6        6.87        7.83      0.72 o 
   5 -10   6        0.27        0.44      0.58 o 
   6 -10   6        5.85        6.40      0.84 o 
   7 -10   6       18.74       21.38      1.60 o 
  -8  -9   6       30.48       30.51      4.81 o 
  -7  -9   6       50.02       52.84      2.15 o 
  -6  -9   6       41.42       45.01      1.65 o 
  -5  -9   6        4.85        5.03      0.74 o 
  -4  -9   6        2.75        2.71      0.54 o 
  -3  -9   6       33.79       33.58      0.96 o 
  -2  -9   6       19.24       19.23      0.73 o 
  -1  -9   6        0.29        0.31      0.32 o 
   0  -9   6       18.63       18.76      0.87 o 
   1  -9   6       27.38       29.11      1.03 o 
   2  -9   6        1.31        1.48      0.37 o 
   3  -9   6        2.19        1.77      0.41 o 
   4  -9   6       16.11       19.03      0.85 o 
   5  -9   6       13.05       13.99      0.94 o 
   6  -9   6        2.97        3.44      0.95 o 
   7  -9   6        3.26        2.99      1.05 o 
   8  -9   6        9.61        9.32      1.35 o 
  -9  -8   6       31.15       32.21      2.36 o 
  -8  -8   6        5.19        5.14      1.45 o 
  -7  -8   6        0.08        0.61      0.87 o 
  -6  -8   6       88.88       88.31      1.81 o 
  -5  -8   6        1.95        1.24      0.43 o 
  -4  -8   6       62.06       64.43      1.12 o 
  -3  -8   6      172.23      164.02      2.19 o 
  -2  -8   6       19.07       16.94      0.56 o 
  -1  -8   6      176.68      177.21      1.74 o 
   0  -8   6       65.08       65.81      1.03 o 
   1  -8   6        0.11        0.76      0.31 o 
   2  -8   6      160.25      160.41      2.13 o 
   3  -8   6       82.87       86.04      1.47 o 
   4  -8   6        0.05        0.05      0.39 o 
   5  -8   6       63.55       62.84      1.74 o 
   6  -8   6       22.13       24.71      1.59 o 
   7  -8   6        2.42        1.78      1.00 o 
   8  -8   6        4.12        5.60      1.27 o 
  -9  -7   6       12.34       13.95      1.81 o 
  -8  -7   6        0.19       -0.80      0.80 o 
  -7  -7   6        0.21       -1.05      1.05 o 
  -6  -7   6       78.91       80.66      2.36 o 
  -5  -7   6       29.65       31.71      0.93 o 
  -4  -7   6      118.66      106.91      1.68 o 
  -3  -7   6       23.20       26.52      0.81 o 
  -2  -7   6       50.21       53.28      0.71 o 
  -1  -7   6       12.91       16.32      0.52 o 
   0  -7   6      414.10      444.02      3.62 o 
   1  -7   6        0.74       -0.25      0.25 o 
   2  -7   6        0.12        0.21      0.29 o 
   3  -7   6       37.64       39.96      1.00 o 
   4  -7   6        3.14        4.50      0.47 o 
   5  -7   6        0.02        0.31      0.49 o 
   6  -7   6       13.02       10.83      1.23 o 
   7  -7   6        1.45       -0.01      1.58 o 
   8  -7   6        0.05        2.58      1.58 o 
   9  -7   6        0.29        3.30      1.77 o 
 -10  -6   6        9.31        8.23      2.49 o 
  -9  -6   6        6.20        9.23      2.34 o 
  -8  -6   6       57.94       68.90      2.82 o 
  -7  -6   6        0.12        0.06      0.61 o 
  -6  -6   6        0.76        0.50      0.40 o 
  -5  -6   6      138.39      132.26      1.68 o 
  -4  -6   6        0.34        0.29      0.27 o 
  -3  -6   6        1.90        2.04      0.26 o 
  -2  -6   6        4.47        4.12      0.27 o 
  -1  -6   6       41.86       34.03      0.61 o 
   0  -6   6      111.35      133.38      1.30 o 
   1  -6   6       30.25       34.60      0.76 o 
   2  -6   6        5.41       10.35      0.48 o 
   3  -6   6      531.83      561.16      4.57 o 
   4  -6   6      121.08      128.57      1.87 o 
   5  -6   6       43.52       42.52      1.10 o 
   6  -6   6        0.01        0.03      0.79 o 
   7  -6   6       17.94       14.68      1.45 o 
   8  -6   6        8.39        8.46      1.96 o 
   9  -6   6        0.18       -0.96      1.48 o 
 -10  -5   6      100.81      109.18      5.50 o 
  -9  -5   6       26.35       20.23      4.21 o 
  -8  -5   6       11.35       11.58      1.02 o 
  -7  -5   6       84.75       82.60      2.39 o 
  -6  -5   6      208.24      201.57      3.01 o 
  -5  -5   6        0.89        1.17      0.38 o 
  -4  -5   6      780.45      753.81      4.81 o 
  -3  -5   6       27.97       27.32      0.50 o 
  -2  -5   6       34.72       25.04      0.50 o 
  -1  -5   6      216.26      259.29      1.86 o 
   0  -5   6       37.66       26.54      0.49 o 
   1  -5   6       78.69       80.02      1.11 o 
   2  -5   6      277.34      299.68      2.44 o 
   3  -5   6      245.90      273.36      3.48 o 
   4  -5   6        0.99        1.53      0.36 o 
   5  -5   6       85.64       85.57      1.89 o 
   6  -5   6       26.30       27.17      4.62 o 
   7  -5   6        4.39        6.43      1.32 o 
   8  -5   6        6.98        9.36      2.75 o 
   9  -5   6        2.10        1.15      1.63 o 
 -10  -4   6        2.46        0.93      1.17 o 
  -9  -4   6       93.10       99.43      2.11 o 
  -8  -4   6       33.07       31.37      0.79 o 
  -7  -4   6        2.39        2.91      0.36 o 
  -6  -4   6      126.99      113.78      1.29 o 
  -5  -4   6       34.08       35.33      0.69 o 
  -4  -4   6       57.09       54.23      0.64 o 
  -3  -4   6        5.08        2.93      0.20 o 
  -2  -4   6        6.81        1.83      0.23 o 
  -1  -4   6       48.01       62.21      0.64 o 
   0  -4   6       92.50       88.47      0.87 o 
   1  -4   6        6.33        8.97      0.37 o 
   2  -4   6        2.72        0.89      0.22 o 
   3  -4   6       34.57       41.41      0.73 o 
   4  -4   6        0.36        0.59      0.33 o 
   5  -4   6        0.02        0.50      0.39 o 
   6  -4   6      145.09      152.28      2.58 o 
   7  -4   6        1.85        0.93      1.13 o 
   8  -4   6        9.29        9.68      2.20 o 
   9  -4   6        1.71       -0.67      1.43 o 
 -10  -3   6      106.38      106.59      4.04 o 
  -9  -3   6        0.33        2.64      1.24 o 
  -8  -3   6       12.42       13.42      0.67 o 
  -7  -3   6       80.21       74.23      1.23 o 
  -6  -3   6       82.14       78.06      1.06 o 
  -5  -3   6       31.51       32.94      0.57 o 
  -4  -3   6      497.77      467.54      2.89 o 
  -3  -3   6       20.76       17.98      0.38 o 
  -2  -3   6      128.67      121.31      0.99 o 
  -1  -3   6      196.48      207.67      1.59 o 
   0  -3   6       83.39       75.87      0.71 o 
   1  -3   6      207.08      235.83      1.77 o 
   2  -3   6      108.77       92.58      0.86 o 
   3  -3   6       28.87       27.19      0.55 o 
   4  -3   6      372.51      384.91      3.45 o 
   5  -3   6       28.09       25.89      0.83 o 
   6  -3   6       18.10       21.06      0.94 o 
   7  -3   6      103.56      101.44      3.63 o 
   8  -3   6       29.53       32.81      1.75 o 
   9  -3   6       32.65       28.46      2.97 o 
 -11  -2   6       23.87       18.40      1.91 o 
 -10  -2   6       34.44       36.08      1.81 o 
  -9  -2   6       26.73       23.33      1.20 o 
  -8  -2   6       68.71       72.23      1.56 o 
  -7  -2   6       19.48       17.65      0.75 o 
  -6  -2   6        0.37        0.18      0.31 o 
  -5  -2   6      123.14      117.62      1.24 o 
  -4  -2   6       19.41       19.06      0.53 o 
  -3  -2   6       64.90       63.25      0.66 o 
  -2  -2   6      164.35      179.03      1.46 o 
  -1  -2   6        1.29        0.20      0.17 o 
   0  -2   6        9.07        2.49      0.21 o 
   1  -2   6      122.69      112.35      1.01 o 
   2  -2   6      142.09      141.39      1.25 o 
   3  -2   6        0.02        0.13      0.25 o 
   4  -2   6        9.01        6.72      0.43 o 
   5  -2   6       40.03       35.98      1.00 o 
   6  -2   6       10.29       11.75      0.71 o 
   7  -2   6        1.15        1.57      0.75 o 
   8  -2   6       21.81       24.51      2.26 o 
   9  -2   6        7.11        3.30      1.82 o 
 -11  -1   6       20.83       18.99      2.68 o 
 -10  -1   6        0.70       -0.03      0.78 o 
  -9  -1   6        1.03        0.95      0.74 o 
  -8  -1   6       50.85       52.44      1.45 o 
  -7  -1   6       13.94       14.77      0.81 o 
  -6  -1   6      148.51      134.42      1.43 o 
  -5  -1   6       30.65       17.44      0.51 o 
  -4  -1   6       27.11       37.74      0.57 o 
  -3  -1   6       46.54       60.13      0.62 o 
  -2  -1   6       74.63       47.65      0.58 o 
  -1  -1   6      162.08      154.91      1.18 o 
   0  -1   6      116.45      111.54      0.89 o 
   1  -1   6        5.19        3.97      0.20 o 
   2  -1   6      116.82      140.03      1.32 o 
   3  -1   6      208.62      224.30      2.01 o 
   4  -1   6       78.71       76.94      1.18 o 
   5  -1   6        1.49        1.31      0.44 o 
   6  -1   6       68.02       68.85      1.46 o 
   7  -1   6        5.64        5.99      0.76 o 
   8  -1   6        0.64        0.44      0.77 o 
   9  -1   6       21.66       20.47      2.68 o 
 -11   0   6       20.63       19.99      2.73 o 
 -10   0   6       26.91       26.57      1.57 o 
  -9   0   6       19.54       18.60      1.62 o 
  -8   0   6       51.17       52.31      1.43 o 
  -7   0   6       28.88       28.54      0.92 o 
  -6   0   6       23.60       27.33      0.71 o 
  -5   0   6      558.58      499.60      3.67 o 
  -4   0   6       11.34       10.30      0.38 o 
  -3   0   6       99.08       85.41      0.87 o 
  -2   0   6     1119.83     1146.79      7.61 o 
  -1   0   6       13.58       15.89      0.37 o 
   0   0   6      367.80      360.77      2.63 o 
   1   0   6      308.03      333.38      2.09 o 
   2   0   6        0.07        1.41      0.26 o 
   3   0   6       24.83       20.72      0.60 o 
   4   0   6      251.78      252.95      2.48 o 
   5   0   6      139.48      147.88      2.75 o 
   6   0   6        4.11        4.60      0.57 o 
   7   0   6       14.82       14.80      0.93 o 
   8   0   6        0.58        1.17      2.08 o 
   9   0   6       10.78        8.18      2.01 o 
 -10   1   6        8.23       11.10      1.17 o 
  -9   1   6        3.40        4.15      0.79 o 
  -8   1   6        5.38        4.55      0.71 o 
  -7   1   6       76.93       70.55      1.26 o 
  -6   1   6        4.05        4.58      0.42 o 
  -5   1   6      104.36      102.20      1.15 o 
  -4   1   6       26.10       31.52      0.56 o 
  -3   1   6        4.81        3.58      0.27 o 
  -2   1   6      148.51      129.99      1.07 o 
  -1   1   6      248.91      255.53      1.88 o 
   0   1   6       49.85       38.99      0.50 o 
   1   1   6        1.79        3.54      0.27 o 
   2   1   6       26.43       28.77      0.82 o 
   3   1   6       32.86       29.47      0.76 o 
   4   1   6        1.64        2.00      0.32 o 
   5   1   6      211.55      205.97      2.76 o 
   6   1   6       42.05       36.25      1.81 o 
   7   1   6        0.95        0.33      0.91 o 
   8   1   6       47.66       44.67      3.35 o 
 -10   2   6       35.03       34.18      1.91 o 
  -9   2   6        3.48        3.95      0.78 o 
  -8   2   6       35.92       34.26      1.30 o 
  -7   2   6        2.85        4.09      0.56 o 
  -6   2   6      145.11      142.87      1.85 o 
  -5   2   6       45.88       41.20      0.76 o 
  -4   2   6        1.92        3.34      0.29 o 
  -3   2   6      123.85      125.40      1.13 o 
  -2   2   6      158.27      145.44      1.20 o 
  -1   2   6       31.60       28.20      0.50 o 
   0   2   6       74.55       71.55      0.79 o 
   1   2   6        0.05        0.21      0.23 o 
   2   2   6        3.18        2.79      0.38 o 
   3   2   6       69.69       75.68      1.56 o 
   4   2   6       19.89       18.23      0.91 o 
   5   2   6       31.32       37.79      1.53 o 
   6   2   6       76.21       77.24      2.27 o 
   7   2   6        1.52        0.57      1.39 o 
   8   2   6        2.36        1.53      1.53 o 
 -10   3   6       25.20       23.12      2.27 o 
  -9   3   6      191.16      207.91      3.75 o 
  -8   3   6        2.37        1.53      0.55 o 
  -7   3   6       11.91       13.44      0.73 o 
  -6   3   6       70.38       72.81      1.56 o 
  -5   3   6       47.22       45.41      0.89 o 
  -4   3   6       25.37       19.89      0.76 o 
  -3   3   6       32.64       31.83      0.68 o 
  -2   3   6        7.64        4.65      0.35 o 
  -1   3   6        0.42        0.31      0.22 o 
   0   3   6       49.48       51.23      0.82 o 
   1   3   6        2.99        3.90      0.39 o 
   2   3   6        3.53        3.51      0.61 o 
   3   3   6       65.48       72.31      1.82 o 
   4   3   6       13.47       12.68      1.34 o 
   5   3   6        4.50        5.48      0.87 o 
   6   3   6       10.19       10.09      1.87 o 
   7   3   6       27.88       23.96      2.68 o 
  -9   4   6       66.01       69.10      3.56 o 
  -8   4   6        8.53        9.06      0.80 o 
  -7   4   6       18.98       18.87      0.90 o 
  -6   4   6       58.42       61.88      1.44 o 
  -5   4   6       47.78       47.61      1.14 o 
  -4   4   6       22.11       22.40      0.67 o 
  -3   4   6        0.03       -0.03      0.30 o 
  -2   4   6       22.07       22.14      0.65 o 
  -1   4   6       44.26       42.44      0.85 o 
   0   4   6        1.10        1.62      0.33 o 
   1   4   6       96.39       82.57      1.48 o 
   2   4   6       11.19       15.52      0.87 o 
   3   4   6        3.61        4.00      1.08 o 
   4   4   6       28.30       29.36      1.51 o 
   5   4   6       57.38       54.93      2.47 o 
   6   4   6        0.23        1.05      1.48 o 
   7   4   6       12.58       14.30      2.34 o 
  -9   5   6        4.32        5.61      2.17 o 
  -8   5   6       11.24       11.49      0.85 o 
  -7   5   6       23.30       23.65      1.15 o 
  -6   5   6        0.89        0.26      0.47 o 
  -5   5   6        5.46        5.54      0.55 o 
  -4   5   6        3.36        2.89      0.47 o 
  -3   5   6      158.11      163.19      1.98 o 
  -2   5   6        5.52        6.19      0.45 o 
  -1   5   6       88.84       92.63      1.38 o 
   0   5   6       74.82       73.77      2.20 o 
   1   5   6        4.75        4.11      1.06 o 
   2   5   6       76.88       73.45      2.12 o 
   3   5   6      150.61      155.89      4.10 o 
   4   5   6        8.71        9.17      1.30 o 
   5   5   6       14.56       22.33      2.53 o 
   6   5   6       39.52       39.36      3.30 o 
  -8   6   6        0.02        0.38      0.91 o 
  -7   6   6        0.06       -0.70      0.70 o 
  -6   6   6       29.14       26.88      1.22 o 
  -5   6   6        0.02        0.20      0.65 o 
  -4   6   6       17.65       20.11      1.07 o 
  -3   6   6        0.11        0.68      0.54 o 
  -2   6   6       47.51       48.34      1.44 o 
  -1   6   6        6.91        6.68      0.78 o 
   0   6   6        3.46        3.88      0.74 o 
   1   6   6       75.20       75.72      1.91 o 
   2   6   6       20.85       23.53      1.10 o 
   3   6   6       13.50       14.03      1.20 o 
   4   6   6       46.18       47.35      2.63 o 
   5   6   6        0.43        1.77      1.58 o 
  -7   7   6       19.87       22.93      2.12 o 
  -6   7   6        5.57        5.45      0.90 o 
  -5   7   6       27.00       28.64      1.35 o 
  -4   7   6       12.75       14.12      1.02 o 
  -3   7   6        3.48        3.84      0.72 o 
  -2   7   6       29.39       28.70      2.01 o 
  -1   7   6       73.93       73.27      2.27 o 
   0   7   6       26.10       32.16      2.16 o 
   1   7   6        8.97       12.37      1.59 o 
   2   7   6       26.70       20.15      0.93 o 
   3   7   6        5.96        6.54      3.04 o 
   4   7   6        1.32        2.73      1.63 o 
  -6   8   6        2.56        3.57      1.29 o 
  -5   8   6        0.85       -0.97      1.72 o 
  -4   8   6       11.93       11.04      1.15 o 
  -3   8   6       22.91       21.04      1.15 o 
  -2   8   6        0.13        0.05      0.65 o 
  -1   8   6       18.70       17.98      2.85 o 
   0   8   6        5.11        6.63      3.28 o 
   1   8   6        0.07        1.15      1.67 o 
   2   8   6        4.67        5.69      1.87 o 
  -4   9   6        5.05        4.04      1.15 o 
  -3   9   6        2.28        0.55      1.00 o 
  -2   9   6       13.89       13.33      1.55 o 
  -1   9   6        0.44        1.81      2.29 o 
  -3 -13   7       10.09       10.41      1.30 o 
  -2 -13   7       12.24       13.21      1.30 o 
  -1 -13   7       26.18       26.73      1.59 o 
   0 -13   7       23.76       23.00      1.39 o 
   1 -13   7       12.26       11.79      1.00 o 
   2 -13   7        2.08        2.00      0.69 o 
   3 -13   7       21.69       24.15      1.82 o 
  -5 -12   7        1.93        2.54      0.90 o 
  -4 -12   7        0.41        0.88      0.78 o 
  -3 -12   7        3.87        4.90      0.89 o 
  -2 -12   7       11.42       12.85      1.27 o 
  -1 -12   7        4.45        4.86      1.15 o 
   0 -12   7       18.22       18.15      1.03 o 
   1 -12   7        0.02       -0.45      1.10 o 
   2 -12   7       11.31       11.85      0.98 o 
   3 -12   7       11.83       11.72      1.01 o 
   4 -12   7       21.27       23.42      1.37 o 
   5 -12   7        2.75        3.80      0.90 o 
  -6 -11   7      118.82      121.88      2.67 o 
  -5 -11   7       70.03       72.13      3.05 o 
  -4 -11   7       21.43       22.61      1.15 o 
  -3 -11   7       39.26       33.26      1.28 o 
  -2 -11   7       55.56       51.66      1.76 o 
  -1 -11   7      140.39      142.83      2.22 o 
   0 -11   7        3.31        2.19      0.52 o 
   1 -11   7      113.08      115.27      2.85 o 
   2 -11   7       16.68       17.22      0.91 o 
   3 -11   7        2.02        1.98      0.59 o 
   4 -11   7       29.64       29.97      1.27 o 
   5 -11   7        1.77        2.02      0.69 o 
   6 -11   7        0.03        0.14      1.20 o 
  -7 -10   7       43.39       46.61      2.59 o 
  -6 -10   7        1.27       -0.04      0.67 o 
  -5 -10   7        6.19        6.16      0.84 o 
  -4 -10   7       38.96       35.12      1.32 o 
  -3 -10   7       22.54       24.83      1.48 o 
  -2 -10   7       50.09       48.49      1.24 o 
  -1 -10   7       55.79       57.98      1.32 o 
   0 -10   7       89.72       90.67      1.43 o 
   1 -10   7        4.24        4.18      0.53 o 
   2 -10   7       29.15       26.64      0.94 o 
   3 -10   7       26.57       27.20      1.01 o 
   4 -10   7        2.57        3.40      0.72 o 
   5 -10   7       35.45       39.10      1.50 o 
   6 -10   7        1.45        0.96      0.90 o 
   7 -10   7        9.94       10.54      1.34 o 
  -8  -9   7        0.30        2.08      1.02 o 
  -7  -9   7       13.05       10.07      1.22 o 
  -6  -9   7        7.50        7.56      0.90 o 
  -5  -9   7       33.25       34.23      1.34 o 
  -4  -9   7       62.46       57.07      1.57 o 
  -3  -9   7       47.87       48.90      1.26 o 
  -2  -9   7       43.24       41.93      1.03 o 
  -1  -9   7        2.41        1.57      0.42 o 
   0  -9   7       12.22       13.61      0.75 o 
   1  -9   7       87.82       88.09      1.48 o 
   2  -9   7        5.23        4.37      0.49 o 
   3  -9   7        9.94        9.43      0.68 o 
   4  -9   7        4.19        3.85      0.68 o 
   5  -9   7        0.06       -0.36      0.58 o 
   6  -9   7        2.16        3.35      1.01 o 
   7  -9   7       22.16       23.97      1.79 o 
  -9  -8   7        3.57        2.01      1.48 o 
  -8  -8   7       32.94       28.58      1.73 o 
  -7  -8   7       90.87       91.13      2.68 o 
  -6  -8   7        9.02        8.13      0.86 o 
  -5  -8   7       64.08       59.74      1.63 o 
  -4  -8   7       95.29       92.15      1.76 o 
  -3  -8   7       17.34       18.03      0.75 o 
  -2  -8   7       63.39       62.85      1.23 o 
  -1  -8   7      118.47      113.30      1.61 o 
   0  -8   7       18.81       18.19      0.65 o 
   1  -8   7       29.72       27.47      0.84 o 
   2  -8   7       53.63       56.97      1.21 o 
   3  -8   7      118.64      122.47      2.21 o 
   4  -8   7        1.44        0.96      0.51 o 
   5  -8   7        0.78        1.96      0.88 o 
   6  -8   7        2.84        2.45      1.20 o 
   7  -8   7        6.36        9.98      1.35 o 
   8  -8   7        8.41        6.60      1.96 o 
  -9  -7   7       65.83       73.91      3.23 o 
  -8  -7   7       36.39       32.34      2.14 o 
  -7  -7   7       92.69       95.92      2.64 o 
  -6  -7   7        8.02        7.27      0.73 o 
  -5  -7   7       44.96       40.81      1.13 o 
  -4  -7   7       16.84       15.59      0.74 o 
  -3  -7   7      151.06      145.02      1.65 o 
  -2  -7   7       16.35       12.77      0.60 o 
  -1  -7   7       87.75       88.83      1.20 o 
   0  -7   7        3.07        2.90      0.36 o 
   1  -7   7        5.27        4.18      0.44 o 
   2  -7   7       60.48       60.64      1.25 o 
   3  -7   7      110.51      116.94      2.80 o 
   4  -7   7      135.75      136.23      2.37 o 
   5  -7   7       38.15       39.89      1.91 o 
   6  -7   7        6.75        6.67      1.11 o 
   7  -7   7       18.85       17.55      1.59 o 
   8  -7   7       12.66       16.98      2.44 o 
 -10  -6   7       13.77       12.39      2.68 o 
  -9  -6   7        6.71        8.75      2.34 o 
  -8  -6   7       39.69       37.77      2.26 o 
  -7  -6   7      146.59      149.99      2.79 o 
  -6  -6   7       32.77       35.56      1.18 o 
  -5  -6   7       23.98       23.68      0.79 o 
  -4  -6   7      251.30      238.73      2.32 o 
  -3  -6   7      276.45      284.70      2.21 o 
  -2  -6   7      102.82      103.02      1.17 o 
  -1  -6   7       11.68       11.82      0.46 o 
   0  -6   7      120.52      129.15      1.51 o 
   1  -6   7      129.82      126.28      1.64 o 
   2  -6   7       22.14       22.13      0.76 o 
   3  -6   7      257.19      259.31      4.10 o 
   4  -6   7        2.86        3.86      0.51 o 
   5  -6   7        3.87        3.44      0.91 o 
   6  -6   7       10.03       13.37      1.75 o 
   7  -6   7       35.19       36.49      3.06 o 
   8  -6   7        1.53        1.91      1.63 o 
 -10  -5   7        0.33       -1.72      1.72 o 
  -9  -5   7       18.30       19.02      1.73 o 
  -8  -5   7       24.05       21.51      3.41 o 
  -7  -5   7        9.34        9.94      1.04 o 
  -6  -5   7        3.87        3.63      0.62 o 
  -5  -5   7       90.47       93.79      1.36 o 
  -4  -5   7       74.38       73.44      0.86 o 
  -3  -5   7      166.25      171.16      1.38 o 
  -2  -5   7      361.67      384.60      3.43 o 
  -1  -5   7       66.41       54.32      0.66 o 
   0  -5   7        3.50        1.12      0.30 o 
   1  -5   7      186.82      183.43      2.09 o 
   2  -5   7      176.05      182.20      1.89 o 
   3  -5   7        0.36        0.14      0.35 o 
   4  -5   7      202.54      206.59      2.97 o 
   5  -5   7       24.53       22.87      1.70 o 
   6  -5   7        1.40       -0.91      1.20 o 
   7  -5   7       40.79       43.23      3.20 o 
   8  -5   7        1.12        2.87      1.72 o 
   9  -5   7        2.32        0.38      1.58 o 
 -10  -4   7        0.03       -1.09      1.09 o 
  -9  -4   7       11.89       16.37      3.01 o 
  -8  -4   7       18.17       19.25      0.88 o 
  -7  -4   7       84.11       89.21      1.27 o 
  -6  -4   7        9.53       11.34      0.47 o 
  -5  -4   7        8.65        8.49      0.39 o 
  -4  -4   7      400.93      406.09      2.66 o 
  -3  -4   7       31.04       23.24      0.42 o 
  -2  -4   7       31.33       19.12      0.63 o 
  -1  -4   7      511.83      562.71      3.63 o 
   0  -4   7       11.39       12.31      0.41 o 
   1  -4   7        0.69        0.96      0.28 o 
   2  -4   7       31.61       32.02      0.62 o 
   3  -4   7       44.99       45.85      0.94 o 
   4  -4   7        7.26        7.95      0.58 o 
   5  -4   7        3.92        4.23      0.60 o 
   6  -4   7        0.83        1.49      1.31 o 
   7  -4   7        2.04       -0.81      1.29 o 
   8  -4   7        0.66        0.48      1.53 o 
   9  -4   7        0.37       -1.24      1.43 o 
 -10  -3   7        5.25        4.88      1.41 o 
  -9  -3   7        9.25       11.30      1.14 o 
  -8  -3   7       41.44       43.76      1.08 o 
  -7  -3   7        0.50        1.23      0.42 o 
  -6  -3   7      183.33      182.38      1.81 o 
  -5  -3   7      145.11      133.29      1.29 o 
  -4  -3   7        0.04        1.53      0.26 o 
  -3  -3   7      438.24      480.53      2.97 o 
  -2  -3   7      156.89      151.37      1.40 o 
  -1  -3   7       20.54       25.67      0.49 o 
   0  -3   7      499.38      528.46      3.86 o 
   1  -3   7      244.35      242.26      1.95 o 
   2  -3   7      169.70      175.40      1.68 o 
   3  -3   7       19.69       19.67      0.73 o 
   4  -3   7       12.51       12.98      0.63 o 
   5  -3   7       24.19       24.07      0.90 o 
   6  -3   7       12.18       14.88      1.28 o 
   7  -3   7        0.02       -0.11      1.03 o 
   8  -3   7       16.21       15.67      1.78 o 
   9  -3   7        0.04       -1.34      1.34 o 
 -10  -2   7       28.18       31.40      1.77 o 
  -9  -2   7        2.88        3.81      0.82 o 
  -8  -2   7       37.03       36.06      1.16 o 
  -7  -2   7      145.08      156.24      1.82 o 
  -6  -2   7        0.48        0.23      0.32 o 
  -5  -2   7      155.66      167.76      1.60 o 
  -4  -2   7      229.34      212.62      1.84 o 
  -3  -2   7        3.27        4.52      0.30 o 
  -2  -2   7      433.88      454.84      3.24 o 
  -1  -2   7      124.18      111.28      1.04 o 
   0  -2   7        5.60        2.72      0.27 o 
   1  -2   7      167.42      175.27      1.45 o 
   2  -2   7       59.41       62.53      0.92 o 
   3  -2   7      158.23      166.75      1.85 o 
   4  -2   7       24.23       23.50      0.84 o 
   5  -2   7       27.85       32.19      1.08 o 
   6  -2   7      192.77      205.23      3.33 o 
   7  -2   7       18.52       19.87      1.87 o 
   8  -2   7       11.83       12.41      1.70 o 
 -10  -1   7        8.87       10.85      1.90 o 
  -9  -1   7       47.79       52.30      1.92 o 
  -8  -1   7        8.19       10.88      1.06 o 
  -7  -1   7        3.50        2.67      0.50 o 
  -6  -1   7       83.88       83.73      1.21 o 
  -5  -1   7      148.15      130.05      1.45 o 
  -4  -1   7      233.53      209.13      1.81 o 
  -3  -1   7       85.76       80.21      0.84 o 
  -2  -1   7        0.41        4.74      0.30 o 
  -1  -1   7       15.81       21.94      0.49 o 
   0  -1   7       55.28       49.79      0.60 o 
   1  -1   7        0.01        0.26      0.19 o 
   2  -1   7      105.52      111.20      1.35 o 
   3  -1   7        0.23        0.07      0.33 o 
   4  -1   7       34.45       36.55      1.06 o 
   5  -1   7        0.03        0.57      0.46 o 
   6  -1   7       68.74       68.99      1.98 o 
   7  -1   7       22.71       20.31      1.11 o 
   8  -1   7       15.46       19.26      2.49 o 
 -10   0   7        3.91        4.14      0.97 o 
  -9   0   7       58.04       54.86      1.88 o 
  -8   0   7       65.72       70.10      1.89 o 
  -7   0   7        7.82        8.10      0.63 o 
  -6   0   7       57.82       55.64      1.03 o 
  -5   0   7       15.39       22.25      0.90 o 
  -4   0   7       15.17       12.40      0.46 o 
  -3   0   7      288.75      288.69      2.43 o 
  -2   0   7       21.77       25.04      0.56 o 
  -1   0   7       25.22       28.18      0.51 o 
   0   0   7      291.11      297.74      2.06 o 
   1   0   7       24.48       23.26      0.44 o 
   2   0   7      178.04      174.55      1.78 o 
   3   0   7      150.79      147.85      2.19 o 
   4   0   7        0.26        0.02      0.33 o 
   5   0   7       29.72       32.18      1.13 o 
   6   0   7      104.13      111.70      2.15 o 
   7   0   7        1.76        3.26      1.06 o 
   8   0   7       33.76       26.93      2.82 o 
 -10   1   7       31.09       30.94      3.35 o 
  -9   1   7       48.39       53.39      1.68 o 
  -8   1   7      133.68      137.16      2.48 o 
  -7   1   7       26.94       30.33      1.17 o 
  -6   1   7        0.43        0.35      0.37 o 
  -5   1   7      110.47      105.66      1.34 o 
  -4   1   7       42.63       43.15      0.83 o 
  -3   1   7       68.48       60.30      0.78 o 
  -2   1   7      698.84      669.88      4.62 o 
  -1   1   7      328.43      313.47      2.42 o 
   0   1   7       40.50       37.92      0.63 o 
   1   1   7      172.30      173.78      1.68 o 
   2   1   7       16.59       15.13      0.69 o 
   3   1   7       88.30       84.29      1.53 o 
   4   1   7       15.08       15.71      0.94 o 
   5   1   7        2.98        3.43      0.78 o 
   6   1   7        0.83        1.38      0.73 o 
   7   1   7        4.69        4.50      1.58 o 
 -10   2   7        2.77        1.87      1.72 o 
  -9   2   7       11.31       10.22      1.55 o 
  -8   2   7        3.13        2.68      0.66 o 
  -7   2   7       12.78       11.36      0.72 o 
  -6   2   7       15.77       15.12      0.72 o 
  -5   2   7       14.47       16.98      0.61 o 
  -4   2   7      180.69      176.76      1.94 o 
  -3   2   7       36.46       35.41      0.67 o 
  -2   2   7        0.60       -0.17      0.22 o 
  -1   2   7      441.29      441.48      3.38 o 
   0   2   7       47.97       49.46      0.74 o 
   1   2   7       10.71       12.71      0.51 o 
   2   2   7      526.50      505.18      5.47 o 
   3   2   7        5.68        6.52      0.63 o 
   4   2   7       61.47       60.20      1.53 o 
   5   2   7       32.24       29.88      1.52 o 
  -9   3   7        1.42        1.38      1.73 o 
  -8   3   7       50.35       52.76      2.44 o 
  -7   3   7       23.64       23.69      1.56 o 
  -6   3   7       71.31       68.06      1.48 o 
  -5   3   7       15.22       13.15      0.73 o 
  -4   3   7       48.17       48.38      1.08 o 
  -3   3   7      201.17      185.17      2.16 o 
  -2   3   7       17.05       17.69      0.64 o 
  -1   3   7       51.67       44.25      1.22 o 
   0   3   7      277.27      274.93      2.80 o 
   1   3   7        0.04       -0.26      0.41 o 
   2   3   7       22.21       24.63      1.14 o 
   3   3   7       51.59       46.43      1.71 o 
   4   3   7       14.16       16.81      1.21 o 
   5   3   7       64.53       66.05      3.92 o 
  -9   4   7       17.43       18.87      2.03 o 
  -8   4   7        5.37        6.35      0.82 o 
  -7   4   7        2.39        1.23      0.59 o 
  -6   4   7       15.35       15.37      1.09 o 
  -5   4   7       28.48       26.10      0.95 o 
  -4   4   7       38.98       39.75      1.07 o 
  -3   4   7       35.20       36.08      1.34 o 
  -2   4   7       69.61       66.62      1.23 o 
  -1   4   7        3.70        4.56      0.51 o 
   0   4   7        0.35        0.40      0.40 o 
   1   4   7       31.96       29.66      1.01 o 
   2   4   7        0.14        0.83      0.45 o 
   3   4   7        0.10        0.33      0.85 o 
   4   4   7        0.14        1.09      0.95 o 
  -8   5   7        7.41        6.74      1.20 o 
  -7   5   7       47.93       48.32      1.40 o 
  -6   5   7       71.29       75.70      1.64 o 
  -5   5   7       54.22       57.60      1.31 o 
  -4   5   7      129.20      131.00      2.01 o 
  -3   5   7        1.29        1.12      0.74 o 
  -2   5   7        2.32        1.45      0.48 o 
  -1   5   7      122.14      121.37      2.04 o 
   0   5   7        7.65        9.02      0.77 o 
   1   5   7       75.30       79.13      1.87 o 
   2   5   7       45.85       43.24      1.66 o 
   3   5   7       25.10       27.14      2.25 o 
   4   5   7       19.97       21.14      1.96 o 
  -7   6   7        0.03        0.33      0.88 o 
  -6   6   7       52.26       53.85      1.83 o 
  -5   6   7       33.46       34.32      1.48 o 
  -4   6   7       28.51       30.90      1.38 o 
  -3   6   7       74.33       74.18      1.90 o 
  -2   6   7        9.87       10.49      0.89 o 
  -1   6   7        5.89        5.35      0.67 o 
   0   6   7       81.05       79.11      2.25 o 
   1   6   7       80.54       83.24      2.49 o 
   2   6   7       13.43       14.53      1.98 o 
   3   6   7        1.58        0.43      1.00 o 
  -6   7   7       31.13       35.84      3.37 o 
  -5   7   7       32.26       35.18      2.24 o 
  -4   7   7       15.25       16.99      1.13 o 
  -3   7   7        2.51        3.63      0.77 o 
  -2   7   7       18.65       18.71      1.50 o 
  -1   7   7        1.90        3.42      1.15 o 
   0   7   7        0.75       -0.14      1.77 o 
   1   7   7      181.34      197.71      8.13 o 
  -4   8   7       23.90       22.97      1.42 o 
  -3   8   7       18.41       20.92      1.83 o 
  -2   8   7       17.89       19.15      1.32 o 
  -1   8   7       13.12       13.12      1.47 o 
   0   8   7       11.20       14.63      2.77 o 
  -3 -13   8        2.93        4.14      1.10 o 
  -2 -13   8        0.66       -0.65      1.29 o 
  -1 -13   8       15.24       14.48      2.11 o 
   0 -13   8       12.67       12.03      1.70 o 
   1 -13   8       20.11       16.70      1.18 o 
   2 -13   8       95.16       94.86      2.54 o 
   3 -13   8        1.07        0.81      1.05 o 
  -5 -12   8        9.33        8.91      1.14 o 
  -4 -12   8        6.29        7.48      1.00 o 
  -3 -12   8       17.84       15.47      1.04 o 
  -2 -12   8        2.41        1.12      0.66 o 
  -1 -12   8        6.31        4.89      0.65 o 
   0 -12   8       10.39        9.14      0.81 o 
   1 -12   8        1.23        0.28      0.69 o 
   2 -12   8        1.61        1.00      0.73 o 
   3 -12   8        2.26        0.98      0.78 o 
   4 -12   8        3.90        2.51      0.84 o 
   5 -12   8        5.66        8.42      1.58 o 
  -6 -11   8       10.25       11.41      1.08 o 
  -5 -11   8        3.79        4.49      0.85 o 
  -4 -11   8       20.51       23.14      1.20 o 
  -3 -11   8        0.49       -0.60      0.60 o 
  -2 -11   8        0.93        1.11      0.63 o 
  -1 -11   8        3.84        5.16      0.61 o 
   0 -11   8        2.36        0.58      0.51 o 
   1 -11   8        4.05        3.40      0.78 o 
   2 -11   8        1.75        1.02      0.80 o 
   3 -11   8        0.56       -0.27      0.57 o 
   4 -11   8       21.46       19.38      1.12 o 
   5 -11   8        0.15        0.45      1.22 o 
   6 -11   8        3.18        4.08      1.08 o 
  -7 -10   8       25.12       23.23      1.64 o 
  -6 -10   8       41.19       40.73      2.62 o 
  -5 -10   8       32.76       36.61      1.89 o 
  -4 -10   8       32.36       31.52      1.37 o 
  -3 -10   8        0.65       -0.26      0.56 o 
  -2 -10   8       61.28       65.66      1.64 o 
  -1 -10   8        6.54        6.85      0.59 o 
   0 -10   8        3.66        2.58      0.51 o 
   1 -10   8       25.23       26.60      1.02 o 
   2 -10   8       28.62       29.42      1.23 o 
   3 -10   8        6.40        8.38      1.37 o 
   4 -10   8       25.81       29.19      1.32 o 
   5 -10   8       13.82       15.56      1.48 o 
   6 -10   8        1.72        1.65      1.12 o 
  -8  -9   8        3.97        4.47      1.39 o 
  -7  -9   8        3.24        4.97      1.09 o 
  -6  -9   8       11.65       15.48      1.28 o 
  -5  -9   8        0.13       -0.57      0.57 o 
  -4  -9   8        5.89        4.36      0.72 o 
  -3  -9   8        2.31        1.61      0.53 o 
  -2  -9   8       26.92       27.29      0.89 o 
  -1  -9   8       14.43       16.31      0.70 o 
   0  -9   8       99.28      100.83      1.58 o 
   1  -9   8       25.98       27.73      1.02 o 
   2  -9   8        0.02       -0.22      0.46 o 
   3  -9   8       35.74       35.32      1.34 o 
   4  -9   8        5.24        6.82      0.82 o 
   5  -9   8        3.08        5.19      1.03 o 
   6  -9   8       19.50       20.15      1.62 o 
   7  -9   8        0.37       -0.35      0.96 o 
  -9  -8   8        3.19        3.92      1.40 o 
  -8  -8   8        2.77        3.03      1.06 o 
  -7  -8   8        1.15        1.81      0.95 o 
  -6  -8   8        4.08        5.05      0.97 o 
  -5  -8   8       44.17       46.05      1.48 o 
  -4  -8   8        0.78       -0.02      0.59 o 
  -3  -8   8        0.42        0.55      0.44 o 
  -2  -8   8       64.01       62.18      1.24 o 
  -1  -8   8       48.51       49.31      1.06 o 
   0  -8   8       12.43       10.26      0.58 o 
   1  -8   8      235.86      235.77      3.04 o 
   2  -8   8        3.50        3.76      0.57 o 
   3  -8   8        2.03        0.43      0.51 o 
   4  -8   8      344.01      335.27      6.41 o 
   5  -8   8        4.25        5.28      1.75 o 
   6  -8   8       19.82       20.90      2.37 o 
   7  -8   8       12.37       10.43      2.01 o 
  -9  -7   8       18.69       21.86      1.96 o 
  -8  -7   8       14.89       12.86      1.34 o 
  -7  -7   8        9.15        9.10      1.12 o 
  -6  -7   8        0.31       -0.07      0.73 o 
  -5  -7   8      113.74      113.78      2.06 o 
  -4  -7   8      108.09      110.00      1.80 o 
  -3  -7   8      166.63      165.74      1.96 o 
  -2  -7   8        5.72        6.50      0.48 o 
  -1  -7   8       30.51       32.79      0.86 o 
   0  -7   8        0.79        1.45      0.44 o 
   1  -7   8       14.37       12.81      0.67 o 
   2  -7   8        7.43        8.05      0.62 o 
   3  -7   8       23.34       24.71      1.11 o 
   4  -7   8       98.96       94.23      2.79 o 
   5  -7   8       61.90       57.04      2.32 o 
   6  -7   8        3.81        3.86      1.11 o 
   7  -7   8        2.68        2.25      1.58 o 
   8  -7   8        4.18        4.83      1.87 o 
  -9  -6   8       16.59       18.38      1.56 o 
  -8  -6   8        6.15        6.86      1.10 o 
  -7  -6   8       15.49       15.47      1.04 o 
  -6  -6   8       40.01       37.99      1.61 o 
  -5  -6   8        1.52        2.80      0.47 o 
  -4  -6   8       12.97       14.13      0.69 o 
  -3  -6   8       46.08       46.96      0.81 o 
  -2  -6   8       98.92       96.09      1.34 o 
  -1  -6   8        4.34        2.56      0.35 o 
   0  -6   8      240.86      242.13      3.06 o 
   1  -6   8        3.92        3.07      0.48 o 
   2  -6   8        2.50        2.57      0.50 o 
   3  -6   8       64.75       65.25      1.45 o 
   4  -6   8        0.00        0.51      0.65 o 
   5  -6   8        4.42        6.18      1.46 o 
   6  -6   8       40.93       37.16      2.87 o 
   7  -6   8       26.90       30.51      2.92 o 
   8  -6   8        0.63        1.29      1.67 o 
 -10  -5   8       60.90       68.10      4.59 o 
  -9  -5   8       90.17       98.37      2.33 o 
  -8  -5   8       50.08       53.24      2.04 o 
  -7  -5   8       17.61       16.06      2.29 o 
  -6  -5   8       45.92       40.56      1.30 o 
  -5  -5   8      308.00      295.11      2.99 o 
  -4  -5   8       25.42       24.24      0.69 o 
  -3  -5   8      310.22      298.47      2.26 o 
  -2  -5   8       39.67       40.38      0.74 o 
  -1  -5   8        2.66        2.58      0.32 o 
   0  -5   8       86.41       84.83      1.14 o 
   1  -5   8       38.01       37.39      0.99 o 
   2  -5   8        5.72        6.41      0.64 o 
   3  -5   8       79.84       77.78      2.63 o 
   4  -5   8       26.33       24.95      1.16 o 
   5  -5   8       45.68       45.10      2.92 o 
   6  -5   8       29.79       32.42      2.82 o 
   7  -5   8       11.09       10.43      2.06 o 
   8  -5   8       16.38       13.15      2.30 o 
 -10  -4   8        2.28        1.28      1.55 o 
  -9  -4   8        0.28       -0.85      0.85 o 
  -8  -4   8       17.81       17.16      0.89 o 
  -7  -4   8        0.42        1.40      0.46 o 
  -6  -4   8       22.37       24.43      0.86 o 
  -5  -4   8        0.44        0.92      0.30 o 
  -4  -4   8        0.98        0.97      0.26 o 
  -3  -4   8       51.79       53.49      0.70 o 
  -2  -4   8        7.55        8.19      0.36 o 
  -1  -4   8       17.42       14.42      0.43 o 
   0  -4   8       77.99       74.27      0.88 o 
   1  -4   8       43.29       41.14      0.81 o 
   2  -4   8       18.10       18.32      0.59 o 
   3  -4   8        0.07        0.02      0.38 o 
   4  -4   8       18.11       17.23      0.94 o 
   5  -4   8       48.60       50.52      3.18 o 
   6  -4   8        0.05        0.19      1.29 o 
   7  -4   8       23.75       29.46      2.82 o 
   8  -4   8       29.58       23.77      2.82 o 
 -10  -3   8       25.16       21.25      1.96 o 
  -9  -3   8       26.23       30.35      1.68 o 
  -8  -3   8       30.29       27.56      1.85 o 
  -7  -3   8       63.98       65.01      1.20 o 
  -6  -3   8       29.73       26.55      0.80 o 
  -5  -3   8        6.93        5.41      0.41 o 
  -4  -3   8        1.71        0.09      0.29 o 
  -3  -3   8       52.86       47.52      0.77 o 
  -2  -3   8        4.35        4.32      0.35 o 
  -1  -3   8      126.13      113.86      1.17 o 
   0  -3   8       12.32       13.43      0.42 o 
   1  -3   8        0.03        0.05      0.26 o 
   2  -3   8       39.38       38.15      0.78 o 
   3  -3   8      281.07      294.05      3.31 o 
   4  -3   8       20.49       19.99      0.83 o 
   5  -3   8       83.45       92.95      2.22 o 
   6  -3   8       46.77       48.45      3.25 o 
   7  -3   8        4.60        4.45      1.77 o 
   8  -3   8       12.21       14.92      2.44 o 
 -10  -2   8        0.14        0.09      0.97 o 
  -9  -2   8       33.79       31.97      1.96 o 
  -8  -2   8        1.76        0.14      0.56 o 
  -7  -2   8        0.22        0.36      0.48 o 
  -6  -2   8       49.35       46.04      0.87 o 
  -5  -2   8       51.82       43.80      0.84 o 
  -4  -2   8      190.79      166.48      1.68 o 
  -3  -2   8       34.24       35.21      0.70 o 
  -2  -2   8       30.60       33.92      0.74 o 
  -1  -2   8      216.44      230.12      2.06 o 
   0  -2   8       76.42       76.12      0.99 o 
   1  -2   8        0.04       -0.23      0.23 o 
   2  -2   8       28.18       29.75      0.78 o 
   3  -2   8       11.64       11.89      0.80 o 
   4  -2   8       57.58       54.03      1.33 o 
   5  -2   8       45.22       42.04      1.27 o 
   6  -2   8       15.35       16.79      1.13 o 
   7  -2   8       45.18       48.38      3.59 o 
   8  -2   8        0.61       -1.24      1.43 o 
 -10  -1   8        0.05       -1.02      1.09 o 
  -9  -1   8        2.83        3.78      1.32 o 
  -8  -1   8        0.98        0.97      0.65 o 
  -7  -1   8       35.29       35.91      1.14 o 
  -6  -1   8        0.66       -0.14      0.40 o 
  -5  -1   8       26.76       28.62      0.66 o 
  -4  -1   8       18.07       17.12      0.51 o 
  -3  -1   8       11.05        9.24      0.41 o 
  -2  -1   8        8.68        7.13      0.39 o 
  -1  -1   8      691.23      676.35      4.84 o 
   0  -1   8       27.82       27.45      0.60 o 
   1  -1   8      136.43      132.91      1.54 o 
   2  -1   8      158.02      157.89      1.93 o 
   3  -1   8        0.98        1.08      0.42 o 
   4  -1   8       81.71       81.02      1.64 o 
   5  -1   8       95.61       95.63      1.94 o 
   6  -1   8       81.98       83.06      3.88 o 
   7  -1   8        2.08        1.15      1.58 o 
   8  -1   8       14.10       11.53      2.20 o 
 -10   0   8       34.14       36.54      3.25 o 
  -9   0   8        0.38        0.28      0.76 o 
  -8   0   8        2.02        2.06      0.79 o 
  -7   0   8       61.35       63.37      1.46 o 
  -6   0   8       65.53       59.10      1.25 o 
  -5   0   8       26.23       27.10      0.76 o 
  -4   0   8      122.69      113.46      1.28 o 
  -3   0   8       96.75       94.04      1.12 o 
  -2   0   8        9.07        9.80      0.45 o 
  -1   0   8      171.77      163.62      1.65 o 
   0   0   8       77.23       76.49      0.96 o 
   1   0   8        2.75        2.60      0.33 o 
   2   0   8       23.12       23.20      0.71 o 
   3   0   8      117.84      118.16      1.57 o 
   4   0   8        5.02        6.85      0.49 o 
   5   0   8       57.28       63.21      1.27 o 
   6   0   8        9.89        7.24      1.27 o 
   7   0   8       28.21       26.97      2.73 o 
 -10   1   8       14.30       18.27      2.68 o 
  -9   1   8       53.81       53.79      1.90 o 
  -8   1   8       73.48       77.68      1.77 o 
  -7   1   8       14.08       14.34      0.86 o 
  -6   1   8       40.83       42.00      1.30 o 
  -5   1   8        6.11        5.42      0.47 o 
  -4   1   8        0.64        1.21      0.33 o 
  -3   1   8        0.27       -0.21      0.28 o 
  -2   1   8       46.17       43.60      0.74 o 
  -1   1   8       77.98       69.25      1.04 o 
   0   1   8       44.09       40.94      0.84 o 
   1   1   8       25.12       26.21      0.95 o 
   2   1   8        2.89        1.65      0.53 o 
   3   1   8       11.50       13.17      0.99 o 
   4   1   8        6.35        4.10      0.95 o 
   5   1   8        0.42        0.32      1.22 o 
   6   1   8       11.06       11.53      1.96 o 
  -9   2   8        6.15        9.19      1.46 o 
  -8   2   8      149.02      156.54      3.15 o 
  -7   2   8       14.51       16.37      1.03 o 
  -6   2   8        0.17       -0.43      0.49 o 
  -5   2   8      141.85      149.00      2.54 o 
  -4   2   8        9.44        8.23      0.60 o 
  -3   2   8        0.04        0.11      0.36 o 
  -2   2   8       37.03       36.27      0.89 o 
  -1   2   8       33.92       33.80      0.94 o 
   0   2   8        4.54        5.03      0.53 o 
   1   2   8       33.83       32.98      1.45 o 
   2   2   8        1.38        1.33      0.60 o 
   3   2   8        0.53        1.80      0.92 o 
   4   2   8       56.03       58.22      2.67 o 
   5   2   8        4.44        7.56      2.10 o 
  -9   3   8        1.12        1.24      1.87 o 
  -8   3   8        2.53        0.88      0.80 o 
  -7   3   8       36.72       34.30      1.74 o 
  -6   3   8        4.62        3.52      0.63 o 
  -5   3   8       12.06       14.67      0.81 o 
  -4   3   8       50.15       49.86      1.25 o 
  -3   3   8       49.01       50.06      1.52 o 
  -2   3   8       61.54       64.27      1.34 o 
  -1   3   8       15.96       14.68      0.82 o 
   0   3   8        1.43        0.83      0.53 o 
   1   3   8       25.03       23.08      1.30 o 
   2   3   8       72.01       69.38      2.13 o 
   3   3   8        0.59       -0.57      0.87 o 
   4   3   8       73.22       81.25      4.78 o 
  -8   4   8        6.63        8.63      1.61 o 
  -7   4   8        9.95        9.47      1.15 o 
  -6   4   8       11.71       12.48      0.89 o 
  -5   4   8        0.17       -0.12      0.51 o 
  -4   4   8        8.55        8.25      0.67 o 
  -3   4   8        0.04       -0.43      0.43 o 
  -2   4   8       92.86       94.20      1.79 o 
  -1   4   8       19.12       20.28      1.03 o 
   0   4   8       16.13       17.19      0.98 o 
   1   4   8       89.25       92.98      3.45 o 
   2   4   8       27.74       26.65      1.51 o 
   3   4   8       88.70       95.33      3.17 o 
   4   4   8       15.39       16.16      1.87 o 
  -8   5   8       12.04       11.40      1.40 o 
  -7   5   8        0.14       -1.10      1.10 o 
  -6   5   8       11.43       13.65      0.86 o 
  -5   5   8        2.17        1.26      0.56 o 
  -4   5   8        0.13        0.55      0.51 o 
  -3   5   8        3.66        3.57      0.81 o 
  -2   5   8       42.49       42.26      1.22 o 
  -1   5   8        6.66        5.09      1.03 o 
   0   5   8       51.50       48.40      2.05 o 
   1   5   8        0.03        0.19      0.90 o 
   2   5   8       92.08       96.07      3.68 o 
   3   5   8       11.59       12.34      2.39 o 
  -6   6   8        8.76        7.32      1.16 o 
  -5   6   8        1.45        0.02      0.72 o 
  -4   6   8        9.14       10.68      1.01 o 
  -3   6   8        5.03        5.86      0.97 o 
  -2   6   8       10.69       10.45      0.97 o 
  -1   6   8       30.29       27.85      1.18 o 
   0   6   8        4.69        4.61      0.87 o 
   1   6   8        5.20        3.43      2.63 o 
   2   6   8       13.68       17.65      2.73 o 
  -5   7   8       10.22       10.44      1.20 o 
  -4   7   8        0.03       -0.89      0.89 o 
  -3   7   8       33.71       30.84      1.64 o 
  -2   7   8       16.48       17.71      1.32 o 
  -1   7   8        9.34        9.77      1.40 o 
   0   7   8       25.36       36.97      3.63 o 
   1   7   8        2.68        4.54      2.06 o 
  -3 -13   9        0.39       -0.83      0.83 o 
  -2 -13   9       34.49       33.76      2.39 o 
  -1 -13   9        0.10       -1.14      1.27 o 
   0 -13   9       33.96       36.00      1.82 o 
   1 -13   9       11.66       14.84      1.89 o 
   2 -13   9        9.96       11.13      1.91 o 
  -5 -12   9        9.41       10.39      1.42 o 
  -4 -12   9       21.38       22.57      1.80 o 
  -3 -12   9        0.64        0.53      0.78 o 
  -2 -12   9        0.05       -0.68      0.68 o 
  -1 -12   9       63.98       62.78      2.11 o 
   0 -12   9        1.01        0.24      0.73 o 
   1 -12   9       13.52       14.23      1.01 o 
   2 -12   9       21.43       20.58      1.14 o 
   3 -12   9        0.65       -0.29      0.66 o 
   4 -12   9        3.49        2.88      0.96 o 
  -6 -11   9       29.33       27.25      1.95 o 
  -5 -11   9        8.30        9.61      1.00 o 
  -4 -11   9        1.46        2.42      0.76 o 
  -3 -11   9       78.61       78.87      1.97 o 
  -2 -11   9        1.47        1.02      0.58 o 
  -1 -11   9        1.86        1.63      0.64 o 
   0 -11   9       23.92       22.52      1.54 o 
   1 -11   9       57.41       59.76      1.74 o 
   2 -11   9       17.73       17.29      1.09 o 
   3 -11   9       17.39       19.45      1.45 o 
   4 -11   9        3.35        2.89      0.98 o 
   5 -11   9        0.25       -0.63      0.86 o 
  -7 -10   9        0.12       -0.10      1.87 o 
  -6 -10   9       21.32       24.31      1.58 o 
  -5 -10   9       26.32       27.71      1.33 o 
  -4 -10   9        1.26        1.37      0.67 o 
  -3 -10   9        8.89        9.41      0.86 o 
  -2 -10   9       56.93       59.62      1.42 o 
  -1 -10   9        2.29        2.43      0.68 o 
   0 -10   9       21.67       24.43      1.18 o 
   1 -10   9        0.34        0.23      0.60 o 
   2 -10   9       10.59       10.33      0.91 o 
   3 -10   9       14.53       16.20      1.37 o 
   4 -10   9        9.15        7.86      1.20 o 
   5 -10   9        7.91        6.91      1.22 o 
   6 -10   9        0.23        1.67      1.24 o 
  -8  -9   9       13.73       19.70      3.01 o 
  -7  -9   9       67.53       64.65      4.92 o 
  -6  -9   9        0.04        0.12      0.89 o 
  -5  -9   9        1.16        1.84      0.72 o 
  -4  -9   9       94.01       92.66      2.34 o 
  -3  -9   9       38.18       40.47      1.34 o 
  -2  -9   9       39.00       41.28      1.33 o 
  -1  -9   9       14.45       14.40      0.86 o 
   0  -9   9        2.58        2.78      0.60 o 
   1  -9   9        0.38       -0.24      0.58 o 
   2  -9   9       16.34       17.00      1.04 o 
   3  -9   9        1.21        2.72      0.93 o 
   4  -9   9       59.25       61.19      2.38 o 
   5  -9   9       14.35       14.18      1.47 o 
   6  -9   9        0.01       -0.85      0.91 o 
  -8  -8   9       73.62       78.23      4.38 o 
  -7  -8   9        2.64        3.09      0.99 o 
  -6  -8   9      214.57      217.83      4.69 o 
  -5  -8   9        6.75        7.10      1.02 o 
  -4  -8   9        0.04       -0.34      0.53 o 
  -3  -8   9      275.89      262.19      3.94 o 
  -2  -8   9        3.52        3.72      0.58 o 
  -1  -8   9       35.31       33.72      1.06 o 
   0  -8   9       19.70       19.97      0.86 o 
   1  -8   9        0.00        0.20      0.50 o 
   2  -8   9       39.18       46.82      1.58 o 
   3  -8   9       13.19       15.79      1.39 o 
   4  -8   9       13.07       13.60      2.32 o 
   5  -8   9        6.69        7.51      1.27 o 
   6  -8   9        5.20        4.26      1.77 o 
   7  -8   9        1.69        0.05      1.53 o 
  -9  -7   9       13.67       16.88      2.92 o 
  -8  -7   9       41.57       42.96      2.47 o 
  -7  -7   9        9.85        9.73      1.50 o 
  -6  -7   9        1.31        0.36      0.75 o 
  -5  -7   9       16.63       16.52      1.50 o 
  -4  -7   9        2.56        2.49      0.66 o 
  -3  -7   9       96.11       91.26      2.08 o 
  -2  -7   9      334.84      349.12      4.24 o 
  -1  -7   9       14.37       14.68      0.76 o 
   0  -7   9       23.33       25.82      0.96 o 
   1  -7   9       43.68       46.70      1.21 o 
   2  -7   9        0.05       -0.30      0.58 o 
   3  -7   9       72.01       72.32      2.50 o 
   4  -7   9       44.86       49.59      3.16 o 
   5  -7   9       18.21       15.50      2.06 o 
   6  -7   9       11.26       13.01      2.10 o 
   7  -7   9        7.45        9.33      2.06 o 
  -9  -6   9       18.68       17.93      2.77 o 
  -8  -6   9        0.00       -0.41      1.22 o 
  -7  -6   9       79.24       81.59      2.39 o 
  -6  -6   9        0.01       -0.22      0.69 o 
  -5  -6   9        1.05        1.48      0.61 o 
  -4  -6   9      101.07      101.15      1.97 o 
  -3  -6   9       48.39       50.58      1.07 o 
  -2  -6   9        4.12        4.51      0.56 o 
  -1  -6   9       50.15       54.26      1.15 o 
   0  -6   9       35.45       38.04      1.10 o 
   1  -6   9        1.09        0.32      0.53 o 
   2  -6   9       58.13       60.79      2.04 o 
   3  -6   9        9.73       10.59      1.45 o 
   4  -6   9       22.45       21.16      1.94 o 
   5  -6   9       17.34       16.79      2.20 o 
   6  -6   9        5.85        5.02      1.72 o 
   7  -6   9        0.07       -0.19      1.53 o 
  -9  -5   9        1.18        0.54      0.93 o 
  -8  -5   9       15.51       14.64      1.06 o 
  -7  -5   9        9.98       10.01      0.90 o 
  -6  -5   9       68.03       74.91      1.80 o 
  -5  -5   9        4.70        6.36      0.51 o 
  -4  -5   9       58.62       58.80      1.02 o 
  -3  -5   9      124.01      129.07      1.55 o 
  -2  -5   9       20.20       23.10      0.74 o 
  -1  -5   9       87.32       84.70      1.32 o 
   0  -5   9      195.13      200.95      3.68 o 
   1  -5   9       38.45       40.18      1.15 o 
   2  -5   9      117.03      118.64      2.36 o 
   3  -5   9        0.04       -0.33      0.63 o 
   4  -5   9        7.99        7.99      1.53 o 
   5  -5   9       16.61       16.50      2.10 o 
   6  -5   9        2.90        3.49      1.63 o 
   7  -5   9        0.16        0.19      1.48 o 
 -10  -4   9       51.53       55.97      2.75 o 
  -9  -4   9       12.27       14.77      1.38 o 
  -8  -4   9       47.84       52.63      1.41 o 
  -7  -4   9        4.34        6.13      0.76 o 
  -6  -4   9       81.73       87.33      1.54 o 
  -5  -4   9       74.11       71.52      1.08 o 
  -4  -4   9        1.53        1.62      0.32 o 
  -3  -4   9      147.07      138.10      1.37 o 
  -2  -4   9      179.73      183.23      1.80 o 
  -1  -4   9       16.90       17.41      0.75 o 
   0  -4   9       65.33       63.23      1.00 o 
   1  -4   9       87.48       89.56      1.42 o 
   2  -4   9        0.17        0.25      0.38 o 
   3  -4   9       73.64       74.79      2.22 o 
   4  -4   9        2.05        0.62      1.20 o 
   5  -4   9        2.28        1.24      1.43 o 
   6  -4   9       32.30       27.16      2.68 o 
   7  -4   9       17.88       15.97      2.39 o 
 -10  -3   9        4.38        3.39      1.36 o 
  -9  -3   9        8.12        7.08      1.17 o 
  -8  -3   9       27.15       32.54      1.25 o 
  -7  -3   9       18.10       16.15      0.76 o 
  -6  -3   9       54.23       57.11      1.01 o 
  -5  -3   9       51.63       51.35      0.92 o 
  -4  -3   9      389.64      379.05      3.71 o 
  -3  -3   9        1.71        0.87      0.33 o 
  -2  -3   9       63.65       60.16      1.08 o 
  -1  -3   9      122.66      129.14      1.42 o 
   0  -3   9       39.19       36.02      0.74 o 
   1  -3   9       51.08       49.35      1.14 o 
   2  -3   9       93.61       97.61      1.55 o 
   3  -3   9        0.74        1.47      0.44 o 
   4  -3   9       13.35       13.65      0.72 o 
   5  -3   9        4.70        4.54      1.00 o 
   6  -3   9       15.96       20.96      4.73 o 
   7  -3   9       74.36       71.83      4.35 o 
 -10  -2   9        0.60       -0.77      1.39 o 
  -9  -2   9       46.54       45.57      1.67 o 
  -8  -2   9        0.03       -0.67      0.67 o 
  -7  -2   9       65.46       71.24      1.52 o 
  -6  -2   9       25.07       23.03      1.11 o 
  -5  -2   9        6.19        6.25      0.46 o 
  -4  -2   9        6.59       10.36      0.51 o 
  -3  -2   9      233.33      223.69      2.19 o 
  -2  -2   9       18.39       17.37      0.58 o 
  -1  -2   9        0.33        0.53      0.33 o 
   0  -2   9      165.15      167.76      1.69 o 
   1  -2   9       19.51       22.29      0.67 o 
   2  -2   9       50.53       48.15      1.21 o 
   3  -2   9        0.04        0.29      0.45 o 
   4  -2   9       18.16       18.52      0.94 o 
   5  -2   9       10.53       12.24      0.98 o 
   6  -2   9        2.56        4.57      1.53 o 
   7  -2   9       10.07       14.87      2.39 o 
 -10  -1   9        7.28        8.99      2.25 o 
  -9  -1   9       21.81       21.28      1.58 o 
  -8  -1   9      183.68      191.29      4.05 o 
  -7  -1   9       16.39       17.49      0.98 o 
  -6  -1   9       28.26       31.37      1.05 o 
  -5  -1   9       69.19       67.61      1.34 o 
  -4  -1   9        0.19       -0.16      0.27 o 
  -3  -1   9       57.08       58.61      0.89 o 
  -2  -1   9       31.28       32.77      0.68 o 
  -1  -1   9      197.76      191.95      1.93 o 
   0  -1   9      107.72      105.97      1.34 o 
   1  -1   9       49.90       49.76      0.99 o 
   2  -1   9       15.42       13.64      0.72 o 
   3  -1   9        5.40        6.45      0.61 o 
   4  -1   9        1.48        0.79      0.55 o 
   5  -1   9        0.04       -0.15      0.58 o 
   6  -1   9        2.95        1.00      1.48 o 
   7  -1   9       19.52       14.87      2.34 o 
  -9   0   9       12.55       11.05      1.29 o 
  -8   0   9        4.63        4.28      0.92 o 
  -7   0   9      100.43       99.02      1.92 o 
  -6   0   9       10.22       11.31      0.67 o 
  -5   0   9       24.47       22.97      0.89 o 
  -4   0   9      188.94      191.74      2.15 o 
  -3   0   9       15.18       14.76      0.55 o 
  -2   0   9       90.20       86.32      1.18 o 
  -1   0   9      139.25      133.36      1.62 o 
   0   0   9      150.35      139.99      2.37 o 
   1   0   9       93.46       98.61      1.65 o 
   2   0   9       63.25       62.39      2.42 o 
   3   0   9      168.22      168.06      3.55 o 
   4   0   9       37.16       36.20      1.94 o 
   5   0   9        0.62        1.84      0.99 o 
   6   0   9        3.69        2.20      1.58 o 
  -9   1   9       49.19       52.83      3.97 o 
  -8   1   9       10.49       13.07      1.17 o 
  -7   1   9       59.18       62.87      1.93 o 
  -6   1   9        5.04        3.68      0.70 o 
  -5   1   9        3.95        3.20      0.59 o 
  -4   1   9       28.16       22.53      0.87 o 
  -3   1   9       21.54       21.56      0.96 o 
  -2   1   9       34.60       29.51      0.76 o 
  -1   1   9       54.89       56.95      1.09 o 
   0   1   9       26.88       28.65      0.87 o 
   1   1   9       57.10       58.85      1.49 o 
   2   1   9       17.35       17.69      0.93 o 
   3   1   9       33.46       30.05      1.53 o 
   4   1   9        5.19        5.33      1.26 o 
   5   1   9       40.86       45.00      3.87 o 
  -9   2   9        1.04        1.61      1.37 o 
  -8   2   9        0.32       -0.42      1.55 o 
  -7   2   9        5.72        5.65      0.93 o 
  -6   2   9       12.87       12.60      0.96 o 
  -5   2   9       22.57       23.27      1.01 o 
  -4   2   9        0.12        0.40      0.50 o 
  -3   2   9      100.53      101.83      2.41 o 
  -2   2   9       20.93       17.90      0.84 o 
  -1   2   9        2.75        2.88      0.53 o 
   0   2   9       42.98       41.09      1.62 o 
   1   2   9       85.11       81.14      2.33 o 
   2   2   9        1.54        0.89      0.71 o 
   3   2   9       20.47       20.34      1.89 o 
   4   2   9       40.00       40.51      3.68 o 
   5   2   9        4.07        6.98      2.20 o 
  -8   3   9       25.37       28.40      3.30 o 
  -7   3   9        7.61        6.73      0.96 o 
  -6   3   9        9.94        8.52      0.86 o 
  -5   3   9      131.72      135.18      2.44 o 
  -4   3   9        1.41        1.13      0.53 o 
  -3   3   9       37.82       36.27      1.13 o 
  -2   3   9       34.37       31.88      1.05 o 
  -1   3   9       45.75       48.64      1.32 o 
   0   3   9       33.57       28.99      1.47 o 
   1   3   9       48.19       54.17      2.38 o 
   2   3   9        0.29        0.46      0.76 o 
   3   3   9       11.55       12.95      1.50 o 
   4   3   9        0.33        1.82      1.82 o 
  -7   4   9       18.02       18.85      1.99 o 
  -6   4   9       31.53       32.82      1.28 o 
  -5   4   9        6.00        4.36      0.71 o 
  -4   4   9       90.41       88.11      1.86 o 
  -3   4   9        9.14       10.43      0.81 o 
  -2   4   9       23.12       23.34      1.03 o 
  -1   4   9        0.92        1.14      0.54 o 
   0   4   9       30.96       30.83      1.87 o 
   1   4   9       24.09       21.77      5.50 o 
   2   4   9        4.60        5.23      1.19 o 
   3   4   9        4.80        5.07      2.06 o 
  -6   5   9        2.73        3.27      1.03 o 
  -5   5   9      139.92      142.39      2.68 o 
  -4   5   9        6.07        7.01      0.86 o 
  -3   5   9       60.02       65.20      1.55 o 
  -2   5   9       23.27       21.23      1.57 o 
  -1   5   9        4.58        3.85      0.74 o 
   0   5   9       26.16       26.80      6.10 o 
   1   5   9       48.96       54.14      4.21 o 
   2   5   9      125.45      136.30      6.74 o 
  -5   6   9        1.75        2.23      1.00 o 
  -4   6   9        3.72        3.66      0.85 o 
  -3   6   9        8.99        8.46      0.97 o 
  -2   6   9        0.77        0.82      0.80 o 
  -1   6   9        0.74        1.96      1.12 o 
   0   6   9        4.06        5.26      2.30 o 
   1   6   9        0.12        1.63      1.87 o 
  -2 -13  10       15.98       16.42      1.48 o 
  -1 -13  10        1.69        0.42      0.91 o 
   0 -13  10        2.33        4.59      1.43 o 
   1 -13  10       17.16       19.66      2.06 o 
  -4 -12  10        0.13       -0.61      0.82 o 
  -3 -12  10        0.40       -0.75      0.75 o 
  -2 -12  10        2.85        3.46      0.89 o 
  -1 -12  10        0.64        0.56      0.74 o 
   0 -12  10        0.71        0.57      0.77 o 
   1 -12  10        0.25        0.53      0.85 o 
   2 -12  10        0.11       -0.04      0.86 o 
   3 -12  10        1.95        3.28      2.37 o 
  -6 -11  10       29.61       29.89      3.16 o 
  -5 -11  10        1.74        0.36      0.86 o 
  -4 -11  10        4.11        4.77      0.99 o 
  -3 -11  10       11.52       12.04      1.18 o 
  -2 -11  10       16.27       15.11      1.20 o 
  -1 -11  10       34.75       39.90      3.33 o 
   0 -11  10        7.39        7.07      1.15 o 
   1 -11  10       16.35       14.71      1.37 o 
   2 -11  10        0.15       -0.81      0.81 o 
   3 -11  10       16.05       16.67      1.58 o 
   4 -11  10        4.71        4.98      1.15 o 
  -7 -10  10        3.03        1.48      2.01 o 
  -6 -10  10        0.02       -1.08      1.08 o 
  -5 -10  10       50.49       55.38      2.08 o 
  -4 -10  10        3.72        3.08      0.89 o 
  -3 -10  10        2.64        4.49      0.92 o 
  -2 -10  10       22.91       22.90      1.37 o 
  -1 -10  10        2.12        1.39      0.77 o 
   0 -10  10       53.87       53.09      2.70 o 
   1 -10  10       16.72       15.55      1.37 o 
   2 -10  10       59.76       55.06      2.25 o 
   3 -10  10        9.26       12.92      1.37 o 
   4 -10  10       29.11       28.61      3.49 o 
   5 -10  10       75.60       72.76      3.13 o 
  -7  -9  10        1.35        1.60      1.28 o 
  -6  -9  10        0.33       -0.40      1.08 o 
  -5  -9  10        2.37        1.75      1.27 o 
  -4  -9  10        0.61        1.61      0.82 o 
  -3  -9  10       22.84       22.59      2.08 o 
  -2  -9  10       36.61       36.28      1.54 o 
  -1  -9  10       39.83       40.53      1.90 o 
   0  -9  10        0.35       -0.58      1.17 o 
   1  -9  10       10.82       11.74      1.27 o 
   2  -9  10       18.69       15.91      1.42 o 
   3  -9  10        0.04       -0.36      1.36 o 
   4  -9  10        0.16        0.84      1.39 o 
   5  -9  10      116.95      111.06      3.48 o 
   6  -9  10       19.02       14.73      2.30 o 
  -8  -8  10        2.69        3.54      2.10 o 
  -7  -8  10        0.10       -1.09      2.30 o 
  -6  -8  10       10.23        9.23      1.47 o 
  -5  -8  10        2.07        0.80      1.04 o 
  -4  -8  10       34.71       32.86      1.56 o 
  -3  -8  10       32.54       32.66      1.49 o 
  -2  -8  10       12.24       11.12      1.01 o 
  -1  -8  10      102.49      102.98      2.96 o 
   0  -8  10       47.28       44.58      2.53 o 
   1  -8  10       62.57       58.75      2.26 o 
   2  -8  10       28.80       29.64      1.83 o 
   3  -8  10       17.88       19.56      3.52 o 
   4  -8  10       15.74       14.76      1.49 o 
   5  -8  10        3.88        5.98      1.77 o 
   6  -8  10        7.32        5.69      1.87 o 
  -8  -7  10        9.76       14.39      2.18 o 
  -7  -7  10       10.45        9.86      1.54 o 
  -6  -7  10       43.16       43.22      2.30 o 
  -5  -7  10        8.65       10.75      1.96 o 
  -4  -7  10       92.03       88.66      5.91 o 
  -3  -7  10       68.78       70.43      1.89 o 
  -2  -7  10       10.47       11.14      1.00 o 
  -1  -7  10        0.07       -0.19      0.62 o 
   0  -7  10       38.80       38.21      1.55 o 
   1  -7  10        9.38       10.87      1.20 o 
   2  -7  10        7.78        7.90      1.48 o 
   3  -7  10        9.66       10.31      1.30 o 
   4  -7  10        0.06        1.82      1.43 o 
   5  -7  10        6.35        4.07      1.67 o 
   6  -7  10        0.12        0.72      1.63 o 
  -9  -6  10       21.41       22.62      3.01 o 
  -8  -6  10       16.26       18.21      2.15 o 
  -7  -6  10        9.63       10.33      1.14 o 
  -6  -6  10       17.53       15.97      1.67 o 
  -5  -6  10       71.92       76.41      2.18 o 
  -4  -6  10       97.25       96.56      1.73 o 
  -3  -6  10        8.15        8.63      0.65 o 
  -2  -6  10      144.40      141.42      2.31 o 
  -1  -6  10      105.45      104.85      2.22 o 
   0  -6  10        0.46        0.19      0.67 o 
   1  -6  10      133.74      134.57      2.62 o 
   2  -6  10        8.41        4.73      1.43 o 
   3  -6  10        4.82        5.12      1.58 o 
   4  -6  10       30.29       35.34      2.87 o 
   5  -6  10        3.34        6.36      1.82 o 
   6  -6  10       22.60       19.99      2.53 o 
   7  -6  10       10.92       11.19      2.30 o 
  -9  -5  10        0.09        0.51      1.20 o 
  -8  -5  10        5.21        5.48      0.89 o 
  -7  -5  10       74.50       70.53      1.86 o 
  -6  -5  10        0.09        1.10      0.62 o 
  -5  -5  10        1.08        0.71      0.48 o 
  -4  -5  10       11.91       13.94      0.54 o 
  -3  -5  10       81.14       78.21      1.09 o 
  -2  -5  10        6.36        5.55      0.55 o 
  -1  -5  10       57.98       58.01      1.54 o 
   0  -5  10        0.67        0.71      0.57 o 
   1  -5  10        1.22        1.00      0.73 o 
   2  -5  10       43.47       47.75      2.23 o 
   3  -5  10        7.24        8.66      1.72 o 
   4  -5  10      101.45      100.34      4.50 o 
   5  -5  10        4.79        7.60      1.82 o 
   6  -5  10        1.71        2.44      1.67 o 
   7  -5  10       17.17       17.74      2.58 o 
  -9  -4  10        7.33        6.71      1.57 o 
  -8  -4  10        0.32       -0.71      0.81 o 
  -7  -4  10        4.70        8.23      0.74 o 
  -6  -4  10       37.66       38.02      1.17 o 
  -5  -4  10        5.59        6.67      0.49 o 
  -4  -4  10       18.87       16.55      0.60 o 
  -3  -4  10       19.33       16.61      0.59 o 
  -2  -4  10       31.50       33.54      0.86 o 
  -1  -4  10       10.56       12.07      0.69 o 
   0  -4  10        0.84        1.32      0.42 o 
   1  -4  10        2.27        3.27      0.47 o 
   2  -4  10        0.34        0.03      0.43 o 
   3  -4  10       11.70       11.19      1.82 o 
   4  -4  10       20.27       17.74      2.20 o 
   5  -4  10       41.01       34.05      2.92 o 
   6  -4  10        0.20        0.38      1.43 o 
   7  -4  10       28.48       27.31      3.01 o 
  -9  -3  10        1.74        2.47      0.99 o 
  -8  -3  10       28.81       28.66      1.64 o 
  -7  -3  10       57.45       60.39      1.32 o 
  -6  -3  10       10.23       12.24      0.91 o 
  -5  -3  10       37.50       39.49      0.91 o 
  -4  -3  10       18.83       18.07      0.66 o 
  -3  -3  10       14.41       13.52      0.63 o 
  -2  -3  10      101.36       99.52      1.49 o 
  -1  -3  10       55.61       56.98      1.16 o 
   0  -3  10      412.21      418.36      4.29 o 
   1  -3  10       17.93       18.09      0.79 o 
   2  -3  10        0.57        0.26      0.46 o 
   3  -3  10       82.54       77.51      5.21 o 
   4  -3  10       44.80       52.68      5.79 o 
   5  -3  10        0.62        1.59      2.13 o 
   6  -3  10       63.54       66.43      4.07 o 
  -9  -2  10        2.87        2.65      0.98 o 
  -8  -2  10        3.51        2.09      0.82 o 
  -7  -2  10       22.13       19.24      1.22 o 
  -6  -2  10        0.73       -0.63      0.63 o 
  -5  -2  10       35.93       32.39      0.88 o 
  -4  -2  10        8.81        9.19      0.76 o 
  -3  -2  10        0.08       -0.32      0.32 o 
  -2  -2  10       40.77       42.61      0.91 o 
  -1  -2  10       37.75       35.06      0.96 o 
   0  -2  10        2.61        2.90      0.44 o 
   1  -2  10       66.21       64.62      1.35 o 
   2  -2  10       43.45       45.01      1.24 o 
   3  -2  10       15.59       15.39      1.09 o 
   4  -2  10       71.69       78.28      3.35 o 
   5  -2  10       20.71       14.92      2.20 o 
   6  -2  10        0.93        0.05      1.39 o 
  -9  -1  10        0.04       -1.29      1.39 o 
  -8  -1  10        5.33        4.54      0.93 o 
  -7  -1  10       82.09       85.57      2.09 o 
  -6  -1  10       95.88      100.30      2.13 o 
  -5  -1  10        4.42        4.13      0.58 o 
  -4  -1  10        7.50        7.57      0.55 o 
  -3  -1  10       55.47       52.69      1.05 o 
  -2  -1  10       85.37       80.42      1.11 o 
  -1  -1  10       36.59       33.70      0.64 o 
   0  -1  10      240.62      236.13      2.36 o 
   1  -1  10        5.31        5.99      0.47 o 
   2  -1  10       26.39       26.74      0.82 o 
   3  -1  10       56.84       55.85      1.18 o 
   4  -1  10        9.97        9.31      0.76 o 
   5  -1  10       13.85       10.23      1.96 o 
   6  -1  10       18.75       17.60      2.39 o 
  -9   0  10        9.86       11.53      2.34 o 
  -8   0  10       50.82       54.45      3.13 o 
  -7   0  10       55.54       58.62      2.00 o 
  -6   0  10        8.02        8.86      1.17 o 
  -5   0  10       55.96       53.96      1.39 o 
  -4   0  10       11.82       13.02      0.68 o 
  -3   0  10       10.30       10.03      0.61 o 
  -2   0  10       61.18       64.30      1.20 o 
  -1   0  10        5.83        5.40      0.52 o 
   0   0  10       27.53       28.65      0.97 o 
   1   0  10       38.73       40.39      1.67 o 
   2   0  10        1.50        2.16      0.67 o 
   3   0  10        7.48        6.83      1.17 o 
   4   0  10       26.28       29.23      1.88 o 
   5   0  10        3.69        1.43      1.39 o 
  -8   1  10        0.11        0.42      0.89 o 
  -7   1  10       55.22       50.51      2.60 o 
  -6   1  10        0.04       -0.27      0.91 o 
  -5   1  10        5.09        3.71      0.74 o 
  -4   1  10      116.74      119.84      2.32 o 
  -3   1  10        0.25        0.09      0.54 o 
  -2   1  10       45.20       47.08      1.51 o 
  -1   1  10        3.52        2.61      0.62 o 
   0   1  10        7.98        8.59      1.04 o 
   1   1  10       11.58        9.16      1.35 o 
   2   1  10       11.21       12.05      1.22 o 
   3   1  10        5.62        6.71      1.04 o 
   4   1  10       10.47       12.20      2.58 o 
   5   1  10        0.83        2.53      2.01 o 
  -8   2  10       10.69       16.01      2.18 o 
  -7   2  10        5.83        8.03      1.25 o 
  -6   2  10       75.71       75.30      2.12 o 
  -5   2  10        3.19        2.60      0.90 o 
  -4   2  10        0.32        0.47      0.60 o 
  -3   2  10       94.45       93.22      1.81 o 
  -2   2  10       38.25       35.74      1.28 o 
  -1   2  10      121.60      124.68      3.80 o 
   0   2  10       11.89       12.69      1.79 o 
   1   2  10        1.65        1.42      1.06 o 
   2   2  10      100.28       97.38      2.79 o 
   3   2  10        7.04        7.43      1.36 o 
   4   2  10       16.29       20.09      3.11 o 
  -7   3  10        0.18       -0.64      1.17 o 
  -6   3  10        0.66       -0.48      1.41 o 
  -5   3  10        2.96        2.65      0.97 o 
  -4   3  10        8.47       12.43      0.92 o 
  -3   3  10        1.77        0.82      0.61 o 
  -2   3  10       20.59       19.31      0.98 o 
  -1   3  10        0.26       -0.33      0.79 o 
   0   3  10       28.75       29.22      3.71 o 
   1   3  10        0.02       -0.05      1.00 o 
   2   3  10       18.60       21.93      3.13 o 
   3   3  10      113.88      119.32      6.41 o 
  -6   4  10        0.55        0.26      1.17 o 
  -5   4  10        0.63        0.60      0.75 o 
  -4   4  10       10.73        9.93      1.00 o 
  -3   4  10        0.73        0.97      0.60 o 
  -2   4  10       17.84       18.01      1.11 o 
  -1   4  10       11.77       10.99      0.98 o 
   0   4  10        2.30        1.37      1.06 o 
   1   4  10       24.76       29.46      3.59 o 
   2   4  10        7.19        6.98      2.34 o 
  -5   5  10       51.22       55.85      2.28 o 
  -4   5  10        1.58        2.90      0.85 o 
  -3   5  10       22.75       22.10      1.33 o 
  -2   5  10        4.28        4.06      1.37 o 
  -1   5  10       45.02       49.93      2.64 o 
   0   5  10        7.07        7.84      2.53 o 
  -4 -12  11        0.02        0.86      1.07 o 
  -3 -12  11        2.48        2.20      1.08 o 
  -2 -12  11        6.86        7.38      1.08 o 
  -1 -12  11        4.05        3.40      1.05 o 
   0 -12  11        3.60        5.13      0.98 o 
   1 -12  11        0.85        0.43      1.43 o 
   2 -12  11        5.96        4.99      1.18 o 
  -5 -11  11        1.63        2.39      1.87 o 
  -4 -11  11       26.21       26.81      1.61 o 
  -3 -11  11        8.99        8.88      1.13 o 
  -2 -11  11       35.13       35.50      1.70 o 
  -1 -11  11        0.33       -0.20      0.77 o 
   0 -11  11        0.05       -0.21      0.91 o 
   1 -11  11        6.22        8.05      1.27 o 
   2 -11  11        8.23       10.32      1.34 o 
   3 -11  11        0.05        0.39      1.34 o 
   4 -11  11        5.33        4.91      1.22 o 
  -6 -10  11       14.43       15.50      2.63 o 
  -5 -10  11       50.64       54.50      4.76 o 
  -4 -10  11        5.78        5.99      1.07 o 
  -3 -10  11       39.50       35.92      1.72 o 
  -2 -10  11       41.62       39.47      1.73 o 
  -1 -10  11        2.61        2.09      1.04 o 
   0 -10  11        1.27        2.90      1.06 o 
   1 -10  11        0.02       -0.29      1.34 o 
   2 -10  11        3.60        3.18      1.22 o 
   3 -10  11        0.25       -0.91      0.91 o 
   4 -10  11        0.66        0.54      1.01 o 
  -7  -9  11        0.63        0.72      2.01 o 
  -6  -9  11       14.45       14.89      1.79 o 
  -5  -9  11       52.00       45.54      2.47 o 
  -4  -9  11        1.15        1.06      1.06 o 
  -3  -9  11        8.38        9.83      1.12 o 
  -2  -9  11      193.13      195.03      3.86 o 
  -1  -9  11       85.62       88.94      2.88 o 
   0  -9  11        0.15        0.01      0.89 o 
   1  -9  11        5.31        4.94      1.13 o 
   2  -9  11        3.07        3.10      1.10 o 
   3  -9  11        8.66       11.25      1.45 o 
   4  -9  11        0.81       -0.62      1.34 o 
   5  -9  11       10.40       14.20      2.30 o 
  -8  -8  11       12.01       12.96      2.73 o 
  -7  -8  11       31.88       32.83      2.33 o 
  -6  -8  11       10.14       15.61      1.78 o 
  -5  -8  11        2.28        3.06      1.21 o 
  -4  -8  11       27.76       24.88      1.84 o 
  -3  -8  11       10.44       10.50      1.37 o 
  -2  -8  11        8.30        7.67      1.00 o 
  -1  -8  11       43.84       43.57      2.04 o 
   0  -8  11        7.49        6.58      1.17 o 
   1  -8  11        0.32       -0.05      0.88 o 
   2  -8  11       35.65       34.06      1.98 o 
   3  -8  11        7.34        8.46      1.91 o 
   4  -8  11       22.97       17.84      2.39 o 
   5  -8  11        1.27        2.10      1.63 o 
  -8  -7  11        7.05        5.88      2.25 o 
  -7  -7  11       24.30       26.25      2.08 o 
  -6  -7  11       18.00       15.62      2.65 o 
  -5  -7  11        9.71       13.19      1.57 o 
  -4  -7  11        1.93        2.80      1.10 o 
  -3  -7  11        6.45        4.65      1.79 o 
  -2  -7  11       28.40       26.54      2.39 o 
  -1  -7  11        1.55        1.43      1.34 o 
   0  -7  11        1.03        1.00      1.29 o 
   1  -7  11       51.77       51.60      3.20 o 
   2  -7  11        0.03       -1.15      1.15 o 
   3  -7  11        0.74       -1.05      1.29 o 
   4  -7  11        1.38        1.15      1.48 o 
   5  -7  11       21.14       16.74      2.39 o 
   6  -7  11        0.40        2.06      1.77 o 
  -8  -6  11        3.83        1.76      1.55 o 
  -7  -6  11        5.05        6.97      1.25 o 
  -6  -6  11       19.86       21.58      1.46 o 
  -5  -6  11        0.34       -0.23      0.71 o 
  -4  -6  11       11.26        9.71      1.42 o 
  -3  -6  11       38.37       43.16      1.30 o 
  -2  -6  11        0.10       -0.43      0.93 o 
  -1  -6  11       45.31       55.19      3.30 o 
   0  -6  11        7.64        6.46      1.53 o 
   1  -6  11        6.19        8.66      1.77 o 
   2  -6  11       21.89       16.69      2.10 o 
   3  -6  11       19.23       19.75      2.30 o 
   4  -6  11        1.30        2.53      1.63 o 
   5  -6  11        4.51        2.25      1.67 o 
   6  -6  11       15.64       13.20      2.34 o 
  -9  -5  11        2.83        0.27      1.18 o 
  -8  -5  11       23.34       23.86      2.10 o 
  -7  -5  11        4.27        3.07      0.80 o 
  -6  -5  11        0.03       -0.55      0.60 o 
  -5  -5  11      103.47      110.86      1.94 o 
  -4  -5  11        9.28        7.67      0.81 o 
  -3  -5  11      119.03      116.60      1.57 o 
  -2  -5  11       29.05       25.88      1.04 o 
  -1  -5  11       10.11        9.43      0.79 o 
   0  -5  11       24.50       24.74      1.39 o 
   1  -5  11       96.97       99.14      4.35 o 
   2  -5  11        5.60        3.44      1.53 o 
   3  -5  11       25.63       25.97      2.58 o 
   4  -5  11       14.41       12.48      2.15 o 
   5  -5  11        1.50        0.29      1.43 o 
   6  -5  11        0.32       -1.43      1.43 o 
  -9  -4  11       16.10       19.59      1.94 o 
  -8  -4  11       11.86       12.43      1.84 o 
  -7  -4  11       15.09       18.61      1.10 o 
  -6  -4  11        0.11        0.43      0.52 o 
  -5  -4  11        0.25       -0.44      0.44 o 
  -4  -4  11       54.48       55.06      1.08 o 
  -3  -4  11       60.68       56.89      1.07 o 
  -2  -4  11       90.53       86.81      1.45 o 
  -1  -4  11        7.62        9.52      0.63 o 
   0  -4  11       59.33       60.17      1.42 o 
   1  -4  11       36.38       37.72      1.50 o 
   2  -4  11        8.29        8.40      1.11 o 
   3  -4  11        1.25        1.53      1.03 o 
   4  -4  11        0.01        2.06      1.58 o 
   5  -4  11        0.94        1.39      1.58 o 
   6  -4  11        1.78        4.16      1.82 o 
  -9  -3  11       21.67       19.81      1.94 o 
  -8  -3  11        3.62        1.56      0.81 o 
  -7  -3  11       97.87      101.74      2.31 o 
  -6  -3  11        1.38        1.21      0.61 o 
  -5  -3  11       10.14        9.81      0.70 o 
  -4  -3  11       15.46       14.44      0.90 o 
  -3  -3  11       31.68       34.62      0.89 o 
  -2  -3  11       10.26        8.99      0.60 o 
  -1  -3  11       11.63       11.87      0.67 o 
   0  -3  11       20.83       19.38      0.86 o 
   1  -3  11      207.05      209.06      3.12 o 
   2  -3  11       23.58       20.19      1.95 o 
   3  -3  11        6.72        9.43      1.15 o 
   4  -3  11        5.76        5.00      1.17 o 
   5  -3  11        1.08       -0.29      1.48 o 
   6  -3  11       10.70        8.42      2.06 o 
  -9  -2  11        5.80        7.51      2.15 o 
  -8  -2  11       48.39       46.33      2.00 o 
  -7  -2  11       32.72       33.65      1.55 o 
  -6  -2  11       60.98       59.00      2.78 o 
  -5  -2  11       57.41       60.57      1.92 o 
  -4  -2  11       17.74       15.85      0.65 o 
  -3  -2  11       89.38       89.10      1.46 o 
  -2  -2  11       14.93       14.31      0.64 o 
  -1  -2  11        0.01        0.19      0.42 o 
   0  -2  11       86.69       84.19      2.10 o 
   1  -2  11       14.42       11.86      0.78 o 
   2  -2  11        0.04       -0.16      0.59 o 
   3  -2  11       40.38       41.26      1.78 o 
   4  -2  11       14.76        9.76      1.91 o 
   5  -2  11        0.34       -1.15      1.34 o 
  -8  -1  11       21.74       19.24      1.87 o 
  -7  -1  11       42.67       45.18      2.08 o 
  -6  -1  11        0.04       -0.60      0.68 o 
  -5  -1  11        0.03       -0.46      0.46 o 
  -4  -1  11       15.92       18.03      0.83 o 
  -3  -1  11       16.96       19.36      0.84 o 
  -2  -1  11       14.35       13.06      0.81 o 
  -1  -1  11        5.91        7.80      0.72 o 
   0  -1  11        2.41        0.53      0.54 o 
   1  -1  11       25.10       23.18      1.45 o 
   2  -1  11        1.20        1.46      0.85 o 
   3  -1  11        5.03        6.52      1.20 o 
   4  -1  11       32.77       33.24      2.97 o 
   5  -1  11        7.76        7.89      1.87 o 
  -8   0  11       16.70       16.20      3.35 o 
  -7   0  11        0.65        1.46      0.83 o 
  -6   0  11       48.18       51.54      2.18 o 
  -5   0  11        8.00        8.26      0.97 o 
  -4   0  11       15.10       14.46      0.98 o 
  -3   0  11       39.78       39.23      1.36 o 
  -2   0  11        3.06        3.70      0.61 o 
  -1   0  11       17.41       13.86      0.92 o 
   0   0  11       31.85       34.75      1.29 o 
   1   0  11        0.46       -0.13      0.78 o 
   2   0  11       64.10       64.21      3.06 o 
   3   0  11       18.30       21.34      1.54 o 
   4   0  11        0.69        0.00      1.91 o 
  -8   1  11        0.93        1.69      1.26 o 
  -7   1  11        0.67        0.36      0.91 o 
  -6   1  11        4.03        3.69      0.90 o 
  -5   1  11        4.25        4.87      0.89 o 
  -4   1  11       18.66       19.80      1.21 o 
  -3   1  11        2.30        1.53      0.70 o 
  -2   1  11        1.82        2.89      0.79 o 
  -1   1  11        0.33       -0.13      0.69 o 
   0   1  11       33.68       35.77      2.17 o 
   1   1  11        2.93        1.99      1.17 o 
   2   1  11        0.29        0.12      1.08 o 
   3   1  11        0.22        1.08      1.10 o 
   4   1  11        3.86        5.69      2.34 o 
  -7   2  11        0.05        0.81      1.58 o 
  -6   2  11        0.24       -0.80      0.80 o 
  -5   2  11       29.34       26.78      1.43 o 
  -4   2  11       19.53       19.38      1.24 o 
  -3   2  11       11.83       11.32      2.02 o 
  -2   2  11       17.47       17.40      1.47 o 
  -1   2  11        3.73        4.30      1.01 o 
   0   2  11       18.64       16.21      1.82 o 
   1   2  11       37.46       33.86      2.22 o 
   2   2  11        2.97       -0.48      1.91 o 
   3   2  11       15.60       19.23      3.11 o 
  -6   3  11       11.98       15.49      1.96 o 
  -5   3  11        9.24        9.63      1.26 o 
  -4   3  11      139.29      135.67      4.06 o 
  -3   3  11       12.36       13.64      1.77 o 
  -2   3  11        6.71        7.44      1.73 o 
  -1   3  11       29.35       27.20      2.20 o 
   0   3  11        9.26       11.76      2.77 o 
   1   3  11        0.03        1.15      1.87 o 
   2   3  11       54.95       60.55      4.78 o 
  -4   4  11       13.73        9.43      1.71 o 
  -3   4  11        9.89        9.07      3.11 o 
  -2   4  11        4.36        6.25      1.50 o 
  -1   4  11       18.24       30.22      3.92 o 
   0   4  11        3.92        2.39      2.20 o 
  -2 -12  12        5.12        5.03      1.28 o 
  -1 -12  12        6.27        6.51      1.27 o 
   0 -12  12        6.18        4.91      2.10 o 
   1 -12  12        2.60        3.57      1.55 o 
  -4 -11  12        8.95        8.56      2.20 o 
  -3 -11  12        0.01       -0.39      0.87 o 
  -2 -11  12        0.01       -0.13      0.83 o 
  -1 -11  12       58.80       60.11      2.82 o 
   0 -11  12       23.39       26.87      1.86 o 
   1 -11  12       10.29       10.94      1.44 o 
   2 -11  12        0.47        0.09      1.29 o 
  -5 -10  12        5.48        6.79      2.15 o 
  -4 -10  12        8.48        6.26      1.44 o 
  -3 -10  12        0.58        0.50      1.13 o 
  -2 -10  12       23.27       24.26      1.53 o 
  -1 -10  12        0.50        1.17      1.04 o 
   0 -10  12        3.08        3.06      1.13 o 
   1 -10  12       32.24       31.03      2.63 o 
   2 -10  12        1.08        0.61      1.39 o 
   3 -10  12        0.18       -1.29      1.29 o 
  -6  -9  12        1.43       -0.14      1.77 o 
  -5  -9  12        0.19       -1.03      1.03 o 
  -4  -9  12       10.15       13.98      1.66 o 
  -3  -9  12        1.21        0.17      1.10 o 
  -2  -9  12        1.25        0.04      1.58 o 
  -1  -9  12        0.07        3.11      1.63 o 
   0  -9  12       28.73       29.32      2.73 o 
   1  -9  12        0.02       -0.57      1.34 o 
   2  -9  12       19.32       26.54      2.73 o 
   3  -9  12        3.77        4.59      1.82 o 
   4  -9  12        0.14        1.96      1.67 o 
  -7  -8  12        0.10       -1.72      1.72 o 
  -6  -8  12        8.92       12.60      1.74 o 
  -5  -8  12       70.39       68.95      2.98 o 
  -4  -8  12        2.53        1.84      1.14 o 
  -3  -8  12       77.48       74.19      2.94 o 
  -2  -8  12       65.73       67.88      5.55 o 
  -1  -8  12       17.67       16.45      2.25 o 
   0  -8  12       65.59       68.87      3.87 o 
   1  -8  12       25.02       22.38      2.49 o 
   2  -8  12       14.57       15.78      2.34 o 
   3  -8  12       14.52        8.51      2.01 o 
   4  -8  12        4.99        6.98      2.01 o 
  -7  -7  12        6.38        3.49      2.06 o 
  -6  -7  12        6.25        6.08      1.42 o 
  -5  -7  12        0.79       -0.57      1.03 o 
  -4  -7  12       31.27       30.19      3.90 o 
  -3  -7  12        5.99        4.09      0.96 o 
  -2  -7  12       54.68       58.78      3.63 o 
  -1  -7  12       25.93       22.81      2.44 o 
   0  -7  12        0.29       -0.53      1.34 o 
   1  -7  12        8.36        9.09      1.91 o 
   2  -7  12       24.11       21.66      2.49 o 
   3  -7  12        2.16        2.82      1.72 o 
   4  -7  12       15.79       16.55      2.49 o 
   5  -7  12        4.36        3.68      1.87 o 
  -8  -6  12        0.73        1.05      1.91 o 
  -7  -6  12        2.22        3.56      1.35 o 
  -6  -6  12       60.55       63.20      2.22 o 
  -5  -6  12        0.76        2.11      1.12 o 
  -4  -6  12       13.23       13.91      1.97 o 
  -3  -6  12        9.77       10.08      0.96 o 
  -2  -6  12       63.13       63.13      2.47 o 
  -1  -6  12       50.23       49.55      3.30 o 
   0  -6  12       16.47       18.70      2.30 o 
   1  -6  12        8.75        6.41      1.82 o 
   2  -6  12       13.50       14.44      2.20 o 
   3  -6  12       18.10       17.12      2.44 o 
   4  -6  12        0.09       -1.10      1.43 o 
   5  -6  12       33.38       28.07      3.01 o 
  -8  -5  12       26.98       24.42      3.37 o 
  -7  -5  12        0.48        0.76      0.88 o 
  -6  -5  12       57.62       61.78      1.77 o 
  -5  -5  12       15.25       15.73      0.95 o 
  -4  -5  12        0.69        1.19      0.47 o 
  -3  -5  12       37.98       39.72      1.22 o 
  -2  -5  12        9.49        9.62      0.80 o 
  -1  -5  12        7.23        8.11      1.28 o 
   0  -5  12       86.69      101.20      4.54 o 
   1  -5  12       61.70       59.64      3.59 o 
   2  -5  12        0.05        0.14      1.48 o 
   3  -5  12        8.68        3.73      1.72 o 
   4  -5  12        1.36       -0.91      1.43 o 
   5  -5  12        7.14       10.66      2.25 o 
  -8  -4  12        0.59       -1.01      1.01 o 
  -7  -4  12       43.33       44.35      1.95 o 
  -6  -4  12        1.22        1.61      0.77 o 
  -5  -4  12       14.81       15.87      0.83 o 
  -4  -4  12        4.87        5.33      0.65 o 
  -3  -4  12        2.50        1.77      0.68 o 
  -2  -4  12       13.51       14.15      0.81 o 
  -1  -4  12       10.47        9.14      0.85 o 
   0  -4  12        1.29        0.83      0.86 o 
   1  -4  12       56.10       56.77      4.47 o 
   2  -4  12        0.11        0.72      0.90 o 
   3  -4  12        6.15       10.02      2.89 o 
   4  -4  12       43.68       42.18      3.35 o 
   5  -4  12        1.66       -0.43      1.48 o 
  -8  -3  12        6.60        7.51      1.16 o 
  -7  -3  12        0.24       -0.55      0.76 o 
  -6  -3  12      172.80      178.45      2.99 o 
  -5  -3  12       22.85       24.36      0.87 o 
  -4  -3  12       29.24       27.72      0.93 o 
  -3  -3  12       18.77       18.97      0.93 o 
  -2  -3  12        5.50        4.17      0.61 o 
  -1  -3  12      126.53      126.79      2.08 o 
   0  -3  12        7.85        8.95      0.82 o 
   1  -3  12       69.45       73.72      2.02 o 
   2  -3  12       37.48       38.94      1.96 o 
   3  -3  12        2.99        1.34      1.48 o 
   4  -3  12       10.67       11.53      2.15 o 
  -8  -2  12        0.54        2.20      1.67 o 
  -7  -2  12       15.96       16.31      2.01 o 
  -6  -2  12       22.58       23.91      1.50 o 
  -5  -2  12       20.49       15.99      0.93 o 
  -4  -2  12       11.99       10.81      0.80 o 
  -3  -2  12        2.15        1.65      0.55 o 
  -2  -2  12       21.21       20.60      1.12 o 
  -1  -2  12        8.17        8.33      0.49 o 
   0  -2  12       44.33       42.53      1.18 o 
   1  -2  12       10.99       10.94      1.18 o 
   2  -2  12        8.57        8.76      1.34 o 
   3  -2  12       23.95       20.80      2.39 o 
   4  -2  12        6.27        6.31      1.91 o 
  -7  -1  12       25.31       25.72      2.23 o 
  -6  -1  12       25.90       24.40      1.93 o 
  -5  -1  12       15.85       17.92      1.26 o 
  -4  -1  12       23.02       22.50      1.31 o 
  -3  -1  12       47.73       50.88      1.56 o 
  -2  -1  12       26.13       25.41      1.94 o 
  -1  -1  12        3.55        4.35      0.75 o 
   0  -1  12        0.05       -0.31      0.75 o 
   1  -1  12       45.17       47.07      1.96 o 
   2  -1  12        6.64        8.98      1.18 o 
   3  -1  12        3.40        7.45      1.45 o 
   4  -1  12        3.98        4.26      2.25 o 
  -7   0  12       31.89       40.11      2.53 o 
  -6   0  12       11.50        9.97      1.33 o 
  -5   0  12       32.98       33.82      2.09 o 
  -4   0  12       28.45       26.28      1.66 o 
  -3   0  12       41.20       40.85      1.90 o 
  -2   0  12       38.33       36.00      2.35 o 
  -1   0  12       99.75      102.68      2.93 o 
   0   0  12        9.35       10.05      1.60 o 
   1   0  12        2.43        2.41      1.28 o 
   2   0  12       28.78       24.53      2.07 o 
   3   0  12        8.44        8.99      2.63 o 
  -6   1  12       13.49       15.12      1.92 o 
  -5   1  12       21.81       22.18      1.65 o 
  -4   1  12        0.07        0.05      0.74 o 
  -3   1  12       39.69       41.56      3.44 o 
  -2   1  12       25.34       25.19      1.80 o 
  -1   1  12        5.88        7.40      1.19 o 
   0   1  12       24.78       24.14      2.08 o 
   1   1  12        0.01        2.77      2.15 o 
   2   1  12        0.04       -0.05      1.91 o 
  -5   2  12        6.86       12.14      1.79 o 
  -4   2  12       20.63       17.63      1.98 o 
  -3   2  12        1.82        3.14      1.33 o 
  -2   2  12       23.46       23.33      3.99 o 
  -1   2  12        1.63        1.27      1.98 o 
   0   2  12        8.37       13.73      2.92 o 
   1   2  12        9.76       14.20      3.06 o 
  -3   3  12       23.65       26.43      2.31 o 
  -2   3  12       15.66       15.59      2.42 o 
  -3 -11  13       11.34       11.48      2.44 o 
  -2 -11  13        3.72        1.34      1.67 o 
  -1 -11  13       80.83       75.80      4.26 o 
   0 -11  13        9.10        7.46      2.10 o 
   1 -11  13        5.30        4.78      1.91 o 
  -4 -10  13        9.36        6.93      2.20 o 
  -3 -10  13        8.73        8.42      2.15 o 
  -2 -10  13        1.85        1.48      1.20 o 
  -1 -10  13       38.35       40.75      3.25 o 
   0 -10  13       27.32       23.15      2.73 o 
   1 -10  13        0.65        2.44      1.67 o 
   2 -10  13        8.92        7.03      2.01 o 
  -5  -9  13       10.95       10.62      2.39 o 
  -4  -9  13        1.09        0.98      1.53 o 
  -3  -9  13        9.79       12.00      1.64 o 
  -2  -9  13        5.23        5.17      1.37 o 
  -1  -9  13        0.03       -0.57      1.48 o 
   0  -9  13        7.00        8.80      2.06 o 
   1  -9  13        2.45        0.33      1.58 o 
   2  -9  13        1.92        4.30      1.82 o 
   3  -9  13        6.33        5.02      1.91 o 
  -6  -8  13        4.12        3.44      2.01 o 
  -5  -8  13        0.63        1.17      1.16 o 
  -4  -8  13        1.43       -0.09      1.08 o 
  -3  -8  13        3.16        3.83      1.34 o 
  -2  -8  13        0.41        1.83      1.18 o 
  -1  -8  13        0.85       -0.29      1.53 o 
   0  -8  13        0.03        0.43      1.53 o 
   1  -8  13        1.09        2.44      1.72 o 
   2  -8  13        9.25        6.89      2.06 o 
   3  -8  13        0.08       -1.15      1.48 o 
  -6  -7  13        4.29        1.87      1.91 o 
  -5  -7  13       17.97       16.81      1.96 o 
  -4  -7  13       10.47       11.61      2.87 o 
  -3  -7  13       12.21       11.38      1.30 o 
  -2  -7  13        3.28        2.49      1.67 o 
  -1  -7  13        0.22        0.48      1.53 o 
   0  -7  13       14.83       13.49      2.25 o 
   1  -7  13        2.85        2.49      1.72 o 
   2  -7  13       11.99       15.26      2.34 o 
   3  -7  13        9.49        8.18      2.06 o 
  -7  -6  13        1.12        4.26      2.15 o 
  -6  -6  13        0.08       -0.38      1.08 o 
  -5  -6  13        0.08        0.07      0.84 o 
  -4  -6  13       27.31       29.35      1.44 o 
  -3  -6  13        1.28        0.32      0.72 o 
  -2  -6  13       60.59       60.26      3.04 o 
  -1  -6  13        1.65        0.53      1.58 o 
   0  -6  13        3.40        1.34      1.63 o 
   1  -6  13       42.32       43.09      3.30 o 
   2  -6  13        2.70        6.03      1.96 o 
   3  -6  13        0.07        0.29      1.58 o 
   4  -6  13        5.83        3.35      1.87 o 
  -7  -5  13        8.66        6.88      1.49 o 
  -6  -5  13       11.63       12.26      1.26 o 
  -5  -5  13        7.02        6.50      0.95 o 
  -4  -5  13       15.21       16.56      0.84 o 
  -3  -5  13        9.69       10.49      0.82 o 
  -2  -5  13        0.00       -0.59      0.59 o 
  -1  -5  13       25.67       23.74      2.61 o 
   0  -5  13        6.07        8.53      1.29 o 
   1  -5  13       41.95       40.55      3.20 o 
   2  -5  13      126.86      127.36      5.50 o 
   3  -5  13        0.64       -0.19      1.53 o 
   4  -5  13        0.01       -1.29      1.53 o 
  -7  -4  13        7.52        6.31      1.65 o 
  -6  -4  13       53.75       57.39      2.21 o 
  -5  -4  13        3.26        4.32      0.90 o 
  -4  -4  13        2.59        2.84      0.67 o 
  -3  -4  13       32.39       29.52      1.24 o 
  -2  -4  13        1.01        0.74      0.65 o 
  -1  -4  13        0.14        0.35      0.76 o 
   0  -4  13        6.40        5.58      1.10 o 
   1  -4  13        4.37        2.38      1.55 o 
   2  -4  13       32.79       31.09      2.97 o 
   3  -4  13        7.04        5.74      1.91 o 
  -7  -3  13        0.58        0.81      1.63 o 
  -6  -3  13        2.55        3.33      0.74 o 
  -5  -3  13        8.30        6.07      0.94 o 
  -4  -3  13       30.42       30.95      1.25 o 
  -3  -3  13        0.47       -0.63      0.63 o 
  -2  -3  13       42.64       45.18      1.14 o 
  -1  -3  13        6.02        6.44      0.68 o 
   0  -3  13        0.55        1.11      1.21 o 
   1  -3  13       17.80       14.83      2.30 o 
   2  -3  13        0.22        0.19      1.48 o 
   3  -3  13        0.40       -0.77      1.43 o 
  -7  -2  13       29.03       34.43      3.68 o 
  -6  -2  13       29.36       31.08      1.97 o 
  -5  -2  13        7.19        5.89      0.99 o 
  -4  -2  13       19.64       18.84      1.11 o 
  -3  -2  13        5.19        4.14      0.90 o 
  -2  -2  13        2.83        2.46      0.84 o 
  -1  -2  13        3.50        2.28      0.85 o 
   0  -2  13        4.22        7.01      1.18 o 
   1  -2  13        4.97        5.35      1.15 o 
   2  -2  13       11.89       12.92      2.51 o 
   3  -2  13        2.25        2.66      2.42 o 
  -6  -1  13        0.63        2.09      2.39 o 
  -5  -1  13        9.85        9.91      1.30 o 
  -4  -1  13        0.90        0.43      0.94 o 
  -3  -1  13        0.16        0.02      0.93 o 
  -2  -1  13       14.28       19.11      1.56 o 
  -1  -1  13        0.62       -1.02      1.30 o 
   0  -1  13       11.79       11.83      1.76 o 
   1  -1  13        0.67        0.87      1.53 o 
   2  -1  13        0.03       -1.39      1.77 o 
  -5   0  13        8.59        7.99      1.93 o 
  -4   0  13        0.01        0.09      1.18 o 
  -3   0  13        7.15        9.00      1.63 o 
  -2   0  13        0.17       -1.07      1.07 o 
  -1   0  13        0.95        1.05      2.15 o 
   0   0  13        0.01        1.53      2.01 o 
   1   0  13       42.93       44.86      4.40 o 
  -4   1  13       33.54       35.89      3.56 o 
  -3   1  13       28.19       24.48      5.83 o 
  -2   1  13        3.89        3.45      2.03 o 
  -1   1  13        1.64        0.77      2.06 o 
  -2 -10  14        6.34        6.84      2.15 o 
  -1 -10  14       21.74       26.83      3.01 o 
  -4  -9  14       12.50       11.53      2.39 o 
  -3  -9  14       10.88       13.58      2.49 o 
  -2  -9  14       26.05       19.32      2.68 o 
  -1  -9  14        0.31        1.05      1.77 o 
   0  -9  14       10.92       13.58      2.49 o 
   1  -9  14        9.57        8.80      2.15 o 
  -5  -8  14       27.67       25.92      3.06 o 
  -4  -8  14        5.68        4.69      2.01 o 
  -3  -8  14        2.75       -0.38      1.67 o 
  -2  -8  14        2.23        0.91      1.15 o 
  -1  -8  14       81.63       79.39      4.50 o 
   0  -8  14        1.37        1.39      1.72 o 
   1  -8  14        5.98        7.60      2.06 o 
   2  -8  14       20.05       18.65      2.68 o 
  -5  -7  14        1.61        2.25      1.91 o 
  -4  -7  14        6.70        4.75      2.92 o 
  -3  -7  14        9.50       12.57      1.36 o 
  -2  -7  14        0.05        0.37      0.93 o 
  -1  -7  14        1.59        4.64      1.87 o 
   0  -7  14        7.93        5.55      1.96 o 
   1  -7  14        9.43        7.08      2.06 o 
   2  -7  14       20.55       17.60      2.68 o 
  -5  -6  14       30.40       33.81      3.35 o 
  -4  -6  14        0.81       -0.16      0.90 o 
  -3  -6  14        3.12        3.56      1.10 o 
  -2  -6  14       29.74       30.47      1.87 o 
  -1  -6  14        1.22        3.97      1.87 o 
   0  -6  14        9.65        8.08      2.15 o 
   1  -6  14       12.98       16.07      2.53 o 
   2  -6  14       12.31       10.09      2.20 o 
  -6  -5  14       19.96       18.99      1.89 o 
  -5  -5  14       92.30      104.09      3.05 o 
  -4  -5  14        0.69        0.50      0.82 o 
  -3  -5  14        0.01        0.08      0.76 o 
  -2  -5  14       11.05       10.63      1.11 o 
  -1  -5  14        9.98        9.49      1.65 o 
   0  -5  14       16.33       15.45      2.39 o 
   1  -5  14       10.43       10.62      2.30 o 
   2  -5  14        0.90        1.43      1.72 o 
  -6  -4  14        0.03       -0.77      1.13 o 
  -5  -4  14       67.49       72.16      2.17 o 
  -4  -4  14       21.84       20.68      1.36 o 
  -3  -4  14        3.48        5.33      0.96 o 
  -2  -4  14        6.17        7.18      1.03 o 
  -1  -4  14       19.80       20.57      3.63 o 
   0  -4  14       10.02       10.82      1.72 o 
   1  -4  14        2.87        1.00      1.63 o 
   2  -4  14       17.65       13.44      2.34 o 
  -5  -3  14        0.50       -0.66      1.43 o 
  -4  -3  14        0.16       -0.84      0.84 o 
  -3  -3  14       26.52       26.26      1.73 o 
  -2  -3  14        0.30        0.24      0.92 o 
  -1  -3  14        0.22        1.14      1.26 o 
   0  -3  14       10.55        9.67      1.70 o 
   1  -3  14       16.11       17.22      2.02 o 
  -5  -2  14       18.26       14.37      1.85 o 
  -4  -2  14        0.01       -0.52      1.10 o 
  -3  -2  14        0.57        1.56      1.25 o 
  -2  -2  14       50.14       50.59      3.78 o 
  -1  -2  14        0.12        0.53      1.91 o 
   0  -2  14       21.71       22.05      3.49 o 
  -3  -1  14       23.57       23.45      3.90 o 
  -2  -1  14        3.07        5.23      1.61 o 
  -1  -1  14       38.03       41.56      4.26 o 
  -2  -7  15        3.03        2.18      1.39 o 
  -1  -7  15       10.22       12.17      3.95 o 
  -3  -6  15        5.55        4.64      1.82 o 
  -2  -6  15        0.55        0.90      1.27 o 
  -1  -6  15        0.60        1.13      1.27 o 
  -3  -5  15       13.07       13.84      1.47 o 
  -2  -5  15       17.55       16.19      4.16 o 
  -1  -5  15        3.22        3.94      1.60 o 
                                                 
